# Supplementary material for: Evaluating annotations of an Agilent expression chip suggests that many features cannot be interpreted
Source: BMC Genomics. 2009 Nov 30;10:566. doi: 10.1186/1471-2164-10-566 (PMC2791105; doi:10.1186/1471-2164-10-566)
Supplement: Additional file 1 — List of fully valid reporters, supplied as a tab delimited text file with CR LF line endings. The columns of the file represent 1) the identifier supplied in the first column of the Agilent annotation file; 2) the Entrez Gene identifier of the corresponding gene; 3) the chromosome matched by the reporter; 4) the start position of the placement of the reporter on build 36 of the NCBI reference assembly; 5) the end position of the placement of the reporter; 6) the orientation of the placement of the reporter; and 7) a semicolon delimited list of RefSeq transcripts matched by the reporter. Some reporters are placed at more than one location within the gene; for these, the start and end positions are marked with an asterisk. [file 1471-2164-10-566-S1.TXT]

00041	GeneID:140	1	112042730	112042789	-	NM_000677
00047	GeneID:9887	1	183522975	183523034	+	NM_201568;NM_201569;NM_173156
00064	GeneID:1969	1	16451800	16455972	-	NM_004431
00065	GeneID:127833	1	202565839	202565898	-	NM_177402;NM_001136504
00108	GeneID:79762	1	220871463	220871522	+	NM_024709
00139	GeneID:30836	1	94336298	94336351	-	NM_014597
00143	GeneID:79699	1	53292218	53292277	+	NM_024646
00146	GeneID:8565	1	33245799	33245858	-	NM_003680
00150	GeneID:148823	1	247739043	247739102	+	NM_145278
00181	GeneID:5563	1	57173211	57173270	+	NM_006252
00191	GeneID:356	1	172635685	172635744	+	NM_000639
00208	GeneID:64766	1	33321614	33321673	+	NM_022753
00217	GeneID:909	1	158227984	158228043	+	NM_001763
00225	GeneID:55740	1	225742622	225742681	-	NM_018212;NM_001008493
00303	GeneID:25909	1	247003096	247003155	-	NM_015446
00315	GeneID:8659	1	19198049	19198108	-	NM_003748;NM_001161504;NM_170726
00330	GeneID:3725	1	59247729	59247788	-	NM_002228
00353	GeneID:374969	1	43273465*	43273521*	-	NM_199342
00370	GeneID:7139	1	201334779	201336001	-	NM_000364;NM_001001430;NM_001001431;NM_001001432
00393	GeneID:84832	1	168215050	168215109	-	NR_026844
00402	GeneID:148281	1	114634441	114634500	-	NM_205848
00407	GeneID:26009	1	78030562	78030621	-	NM_015534
00434	GeneID:5563	1	57173951	57174011	+	NM_006252
00447	GeneID:5298	1	151264931	151264990	-	NM_002651
00463	GeneID:26994	1	51738593	51738652	+	NM_014372
00464	GeneID:51133	1	215794818	215794877	+	NM_016121
00520	GeneID:9909	1	153902220	153902279	-	NM_014856
00521	GeneID:55707	1	16786370	16786429	+	NM_018090;NM_001145278;NM_001145277
00523	GeneID:85452	1	1895237	1895296	-	NM_001080484
00533	GeneID:90874	1	120165051	120165110	-	NM_001080470
00538	GeneID:55249	1	155629424	155629483	-	NM_139119;NM_139118
00559	GeneID:10630	1	13942683	13942742	+	NM_001006624;NM_006474;NM_198389;NM_001006625
00588	GeneID:3192	1	245018289	245018348	-	NM_031844;NM_004501
00609	GeneID:356	1	172635685	172635744	+	NM_000639
00627	GeneID:9877	1	203797464	203797523	+	NM_014827
00633	GeneID:55974	1	155110666	155110725	+	NM_018845;NM_001122837;NM_001122839
00651	GeneID:112950	1	43852284	43852343	-	NM_201542;NM_052877
00653	GeneID:54546	1	20140654	20140713	-	NM_019062
00656	GeneID:56900	1	109639239	109639298	+	NM_020141
00671	GeneID:9651	1	2422649	2422708	+	NM_014638
00702	GeneID:126731	1	229462604	229462663	-	NM_145257
00711	GeneID:10969	1	43630015	43630074	-	NM_001159936;NM_006824
00732	GeneID:913	1	158327059	158327118	+	NM_001042583;NM_001042584;NM_001042585;NM_001042586;NM_001042587;NM_030893
00741	GeneID:338324	1	153395392	153395451	+	NM_176823
00747	GeneID:79814	1	15900096	15900155	-	NM_024758
00749	GeneID:10450	1	40211127	40214590	+	NM_006112;NM_203456;NM_203457
00750	GeneID:55224	1	204109164	204109223	-	NM_018208
00759	GeneID:23219	1	224349468	224349527	+	NM_015176;NM_001136115
00782	GeneID:29920	1	226107671	226107730	-	NM_013328
00789	GeneID:55811	1	167778976	167779035	-	NM_018417
00794	GeneID:51377	1	192985344	192985403	-	NM_015984
00844	GeneID:115273	1	28920713	28920772	+	NM_152304
00871	GeneID:23499	1	39749808	39750014	+	NM_012090
00877	GeneID:57645	1	166823328	166823387	+	NM_017542
00888	GeneID:2170	1	31840317	31842266	-	NM_004102
00956	GeneID:5586	1	89300815	89300874	+	NM_006256
00959	GeneID:55631	1	70610560	70610619	-	NM_017768
00976	GeneID:9156	1	242048717	242048776	+	NM_130398;NM_003686;NM_006027
00997	GeneID:64744	1	40888681	40888740	+	NM_022733
00998	GeneID:84065	1	27662588	27662647	+	NM_032125
01042	GeneID:23633	1	32638495	32638554	+	NM_012316
01117	GeneID:440695	1	157062136	157062195	-	NM_001004341
01130	GeneID:148738	1	145416907	145416966	+	NM_213653;NM_213652;NM_145277;NM_202004
01140	GeneID:64801	1	231125856	231125906	+	NM_022786
01145	GeneID:51514	1	212277852	212277911	+	NM_016448
01156	GeneID:844	1	160171421	160171480	+	NM_001231
01172	GeneID:257106	1	161017235	161017294	-	NM_001025598;NM_181720
01225	GeneID:54544	1	152488026	152488085	+	NM_019060
01226	GeneID:1999	1	201984429	201984488	+	NM_004433;NM_001114309
01249	GeneID:1573	1	60359220	60359279	-	NM_000775
01265	GeneID:81573	1	70727026	70727085	-	NM_030816
01292	GeneID:6814	1	109351984	109352043	+	NM_007269
01310	GeneID:5867	1	229434766	229434821	+	NM_004578
01318	GeneID:9927	1	12073420	12073479	+	NM_014874;NM_001127660
01322	GeneID:51029	1	244869344	244869403	+	NM_016076
01327	GeneID:3725	1	59247729	59247788	-	NM_002228
01334	GeneID:113451	1	33585912	33585971	+	NM_052998
01346	GeneID:389	1	113243839	113243898	-	NM_175744;NM_001042678;NM_001042679
01373	GeneID:128218	1	43739605	43739664	+	NM_144626
01402	GeneID:9406	1	71529213	71529272	-	NM_005455;NM_203350
01470	GeneID:4931	1	224415123	224415182	-	NM_002533;NM_206840
01492	GeneID:5142	1	66839789	66839848	+	NM_002600;NM_001037339;NM_001037340;NM_001037341
01493	GeneID:2165	1	197009652	197009706	-	NM_001994
01523	GeneID:149647	1	212799772	212799831	+	NM_153606
01526	GeneID:9653	1	87380672	87380731	+	NM_012262;NM_001134492
01538	GeneID:84284	1	233105679	233105738	+	NM_032324
01545	GeneID:356	1	172635685	172635744	+	NM_000639
01579	GeneID:8564	1	241758694	241758753	+	NM_003679
01581	GeneID:7059	1	155165789	155165848	-	NM_007112
01594	GeneID:80267	1	184659958	184660017	-	NM_025191
01607	GeneID:6402	1	169670783	169672408	-	NM_000655
01653	GeneID:57134	1	26098204	26098263	+	NM_020379
01667	GeneID:80772	1	1262622	1262681	+	NM_001029885
01676	GeneID:65094	1	227920318	227920377	-	NM_023007;NM_001161465
01677	GeneID:55870	1	155307222	155307281	-	NM_018489
01711	GeneID:9156	1	242048717	242048776	+	NM_130398;NM_003686;NM_006027
01715	GeneID:388646	1	89597796	89597855	-	NM_207398
01721	GeneID:64754	1	246490544	246490603	-	NM_022743
01723	GeneID:3586	1	206941394	206941453	-	NM_000572
01726	GeneID:375056	1	222840877	222840936	+	NM_198551
01733	GeneID:89780	1	228248893	228248952	+	NM_033131
01738	GeneID:7161	1	3648025	3648084	+	NM_005427;NM_001126240;NM_001126242
01792	GeneID:57470	1	3697829	3697888	-	NM_020710
01796	GeneID:163882	1	246811136	246811195	+	NM_152609;NM_001139459
01805	GeneID:199964	1	55457776	55457835	+	NM_182532
01828	GeneID:1676	1	10521734	10523148	-	NM_004401
01838	GeneID:3932	1	32751432	32751491	+	NM_005356;NM_001042771
01842	GeneID:6646	1	179324324	179324383	+	NM_003101
01843	GeneID:9696	1	17297186	17297245	+	NM_014675
01844	GeneID:22874	1	204188010	204188069	-	NM_014935
01865	GeneID:6000	1	240966263	240969468	-	NM_002924
01866	GeneID:1043	1	26646885	26646944	+	NM_001803
01918	GeneID:56893	1	156006181	156006240	-	NM_020131
01936	GeneID:1942	1	155106767	155106826	+	NM_182685;NM_004428
01939	GeneID:58985	1	24446618	24446677	-	NM_021258
01953	GeneID:7203	1	156280378	156280437	-	NM_005998;NM_001008800;NM_001008883
01960	GeneID:84970	1	34684572	34684631	+	NM_032884;NM_001134734
01987	GeneID:4774	1	61926891	61926950	+	NM_005595;NM_001145511;NM_001145512;NM_001134673
01989	GeneID:83667	1	28608194	28608253	+	NM_031459
01991	GeneID:2005	1	205589257	205589316	-	NM_001973;NM_021795
02001	GeneID:1031	1	51440193	51440252	+	NM_001262;NM_078626
02021	GeneID:79830	1	35581035	35581094	+	NM_024772
02050	GeneID:50999	1	93617690	93617749	-	NM_016040
02054	GeneID:127602	1	225333067	225334846	+	NM_001373
02079	GeneID:55103	1	178866870	178871278	+	NM_152663
02091	GeneID:5788	1	198725270	198725329	+	NM_080921;NM_002838;NM_080922
02117	GeneID:5313	1	155259553	155259612	-	NM_000298;NM_181871
02128	GeneID:4751	1	211842588	211842647	-	NM_002497
02134	GeneID:2153	1	169483565	169483624	-	NM_000130
02135	GeneID:1401	1	159683829	159683888	-	NM_000567
02143	GeneID:5236	1	64125582	64125641	+	NM_002633
02148	GeneID:5876	1	76260225	76260284	+	NM_004582
02159	GeneID:3155	1	24128824	24128883	-	NM_000191
02169	GeneID:2153	1	169481243	169481302	-	NM_000130
02171	GeneID:79000	1	26160556	26160615	-	NM_024037
02181	GeneID:80003	1	233344392	233353660	-	NM_014801
02200	GeneID:284611	1	109181622	109181681	+	NM_001010883
02201	GeneID:5321	1	186957652	186957711	+	NM_024420
02218	GeneID:4170	1	150550738	150550797	-	NM_021960
02235	GeneID:4170	1	150547228	150547287	-	NM_182763;NM_021960
02243	GeneID:83873	1	110088227	110088286	+	NM_031936
02303	GeneID:5129	1	205500947	205501006	+	NM_212503;NM_212502;NM_002596
02312	GeneID:4179	1	207968595	207968654	+	NM_172359;NM_172360;NM_172361;NM_153826;NM_002389;NM_172350;NM_172351;NM_172352;NM_172353;NM_172354;NM_172355;NM_172356;NM_172357;NM_172358
02322	GeneID:148808	1	205571081	205571140	+	NM_181644
02327	GeneID:148523	1	150257022	150257081	+	NM_144697
02350	GeneID:126669	1	154452300	154452359	-	NM_001010846
02357	GeneID:391059	1	100174409	100174467	-	NM_001013660
02406	GeneID:23219	1	224346716	224346775	+	NM_015176;NM_001136115
02434	GeneID:779	1	201009433	201009492	-	NM_000069
02501	GeneID:7798	1	23412436	23412495	-	NM_033631;NM_001142546
02507	GeneID:100130557	1	41156338	41156397	-	NR_024567
02513	GeneID:9447	1	159033306	159033365	-	NM_004833
02517	GeneID:339456	1	1849563	1849712	-	NM_178545
02593	GeneID:26292	1	39329870	39329929	-	NM_012333
02599	GeneID:79594	1	20826198	20826258	-	NM_024544
02606	GeneID:126755	1	13801819	13801878	-	XM_059074;XM_943661;XM_001713942
02640	GeneID:128308	1	228294501	228294560	-	NM_181463;NM_181454;NM_181455;NM_181456;NM_181464;NM_181465;NM_181441;NM_181462
02669	GeneID:5051	1	26288278	26288337	-	NM_000437
02687	GeneID:6464	1	154935081	154935140	-	NM_003029;NM_183001;NM_001130040;NM_001130041
02696	GeneID:5788	1	198725270	198725329	+	NM_080921;NM_002838;NM_080922
02705	GeneID:55105	1	217604013	217604072	-	NM_018040
02706	GeneID:51668	1	54387407	54389602	-	NM_016126
02708	GeneID:10489	1	46745277	46745913	-	NM_006369
02713	GeneID:55223	1	33612914	33612973	-	NM_018207
02716	GeneID:1855	1	1271520	1271579	-	NM_004421
02728	GeneID:55699	1	220320905	220320964	+	NM_018060
02734	GeneID:23095	1	10437648	10437707	+	NM_015074
02742	GeneID:729059	1	23337481	23337540	-	XR_042045;XR_042048;XR_042049
02743	GeneID:199870	1	28081815	28086069	+	NM_152660;NM_001143915;NM_001143912;NM_001143914;NM_001143913
02760	GeneID:3586	1	206941394	206941453	-	NM_000572
02794	GeneID:127254	1	75055458	75055517	-	NM_001002912
02812	GeneID:10207	1	62628634	62628693	+	NM_176877
02826	GeneID:92235	1	167098213	167098272	+	NM_001080426
02843	GeneID:5737	1	79002524	79002583	+	NM_000959;NM_001039585
02849	GeneID:30836	1	94336298	94336351	-	NM_014597
02865	GeneID:4548	1	237063792	237063851	+	NM_000254
02937	GeneID:57821	1	169390638	169390697	-	NM_021179
02942	GeneID:5293	1	9787214	9787273	+	NM_005026
02946	GeneID:23155	1	109475039	109475098	-	NM_015127;NM_001048210
02947	GeneID:1580	1	47284756	47284815	+	NM_000779;NM_001099772
02982	GeneID:55616	1	23755287	23755346	-	NM_017707;NM_001143778
03002	GeneID:142	1	226548817	226548875	-	NM_001618
03014	GeneID:79927	1	26488221	26488280	+	NM_024869
03043	GeneID:84251	1	67210099	67210158	+	NM_032291
03073	GeneID:55108	1	32830911	32830970	-	NM_018045;NM_001143889;NM_001143890;NM_001143888
03088	GeneID:9939	1	145511112	145511171	+	NM_005105
03090	GeneID:10806	1	243468014	243468066	+	NM_006642
03091	GeneID:11330	1	15767027	15767086	+	NM_007272
03097	GeneID:127845	1	204168371	204170804	-	NM_198447
03127	GeneID:4000	1	156107471	156107530	+	NM_170707;NM_005572
03134	GeneID:54996	1	220957294	220957353	+	NM_017898
03135	GeneID:4660	1	202557518	202557577	+	NM_002481;NM_032105
03151	GeneID:353132	1	152784653	152784712	+	NM_178349
03156	GeneID:84196	1	22005753	22005812	-	NM_032236
03160	GeneID:64756	1	47101513	47101572	-	NM_022745;NM_001042546
03169	GeneID:79932	1	35900271	35900330	-	NM_024874
03170	GeneID:50486	1	209849597	209849656	+	NM_015714
03191	GeneID:5284	1	207103068	207103127	-	NM_002644
03212	GeneID:89796	1	201759870	201762954	+	NM_020443
03214	GeneID:23569	1	17685353	17685783	+	NM_012387
03240	GeneID:55277	1	60228206	60228265	+	NM_018291;NM_001113411
03257	GeneID:79100	1	168761919	168761978	+	NR_024160
03279	GeneID:8799	1	145523603	145523662	+	NM_003846
03280	GeneID:375	1	228286845	228286904	+	NM_001658;NM_001024226;NM_001024227;NM_001024228
03299	GeneID:10218	1	11255859	11255918	+	NM_021146
03336	GeneID:23421	1	63920094	63920146	-	NM_014288
03353	GeneID:54897	1	10703327	10704991	-	NM_001079843
03404	GeneID:1465	1	201454431	201454490	-	NM_004078
03423	GeneID:200150	1	242252899	242252958	-	NM_152666
03432	GeneID:6097	1	151779209	151779268	-	NM_005060;NM_001001523
03439	GeneID:3898	1	201350323	201350382	-	NM_005558
03448	GeneID:375033	1	156885677	156885736	+	NM_001080471
03494	GeneID:3725	1	59247729	59247788	-	NM_002228
03501	GeneID:26750	1	213446224	213446283	+	NM_012424;NM_001136138
03537	GeneID:80128	1	155151022	155151081	+	NM_025058
03555	GeneID:55650	1	27124556	27124615	+	NM_017837
03579	GeneID:11147	1	70832635	70833326	+	NR_027404
03596	GeneID:91156	1	201197769	201197828	+	NM_001164586
03603	GeneID:116496	1	184763149	184763208	-	NM_052966
03610	GeneID:10905	1	118039385	118039444	+	NM_006699
03623	GeneID:5788	1	198725270	198725329	+	NM_080921;NM_002838;NM_080922
03631	GeneID:51702	1	17609929	17609988	+	NM_016233
03633	GeneID:84455	1	64036777	64038149	+	NM_032437
03673	GeneID:183	1	230838531	230838590	-	NM_000029
03689	GeneID:51018	1	218504518	218504577	+	NM_016052
03690	GeneID:27329	1	63069669	63069728	+	NM_014495
03704	GeneID:7812	1	115260493	115260552	-	NM_007158;NM_001007553;NM_001130523
03706	GeneID:23266	1	82456855	82456914	+	NM_012302
03719	GeneID:64802	1	10045342	10045401	+	NM_022787
03728	GeneID:8863	1	7904641	7904700	+	NM_016831
03775	GeneID:54879	1	113067544	113067603	-	NM_017744;NM_138727;NM_138728
03786	GeneID:149420	1	26451687	26451746	+	NM_152835;NR_026685;NR_026686
03828	GeneID:23318	1	52889164	52889223	-	NM_015269;NM_001009881;NM_001009882
03846	GeneID:259266	1	197053454	197053513	-	NM_018136
03847	GeneID:10561	1	79128479	79128538	+	NM_006417
03872	GeneID:89796	1	201789541	201789600	+	NM_020443
03873	GeneID:127253	1	75218005	75218064	+	NM_138467;NM_001162916;NR_027962
03891	GeneID:29957	1	108677492	108677551	-	NM_213651;NM_013386
03900	GeneID:8564	1	241758013	241758072	+	NM_003679
03902	GeneID:645195	1	65721458	65721517	+	XR_040420;XR_040419;XR_040418
03912	GeneID:998	1	22412944	22413003	+	NM_001791;NM_001039802;NM_044472
03924	GeneID:6007	1	25656446	25656505	+	NM_016124;NM_001127691
03945	GeneID:11189	1	151675027	151675086	-	NM_007185
03982	GeneID:51506	1	161127456	161127942	+	NM_016406
04019	GeneID:84944	1	166991073	166991132	+	NM_032858
04082	GeneID:9261	1	206906945	206907004	+	NM_004759;NM_032960
04089	GeneID:163933	1	20880710	20880769	+	NM_207334
04095	GeneID:6548	1	27425985	27426044	-	NM_003047
04113	GeneID:6487	1	44395824	44395883	+	NM_006279;NM_174963;NM_174964;NM_174965;NM_174966;NM_174967;NM_174968;NM_174969;NM_174970;NM_174971
04114	GeneID:55119	1	109243867	109243926	+	NM_018061
04128	GeneID:8672	1	21267997	21268056	-	NM_003760
04158	GeneID:8514	1	6158564	6158623	+	NM_172130;NM_003636
04190	GeneID:55204	1	150620504	150620563	-	NM_018178
04197	GeneID:919	1	167400151	167400210	-	NM_198053;NM_000734
04203	GeneID:149461	1	43199059	43199118	-	NM_148960;NM_001123395
04211	GeneID:51086	1	74954873	74954930	+	NM_001112808;NM_015978
04236	GeneID:199920	1	57185218	57185277	-	NM_001004303
04247	GeneID:91624	1	78408667	78408726	+	NM_144573
04343	GeneID:10885	1	118502437	118502496	+	NM_006784
04367	GeneID:1141	1	154549021	154549080	+	NM_000748
04372	GeneID:6886	1	47682418	47682477	-	NM_003189
04403	GeneID:57085	1	11808472	11808531	+	NM_020350;NM_001040194;NM_001040195;NM_001040197;NM_001040196
04409	GeneID:5906	1	112245988	112246047	+	NM_002884;NM_001010935
04413	GeneID:4595	1	45799182	45799234	-	NM_001128425;NM_012222;NM_001048171;NM_001048172;NM_001048173;NM_001048174
04440	GeneID:9204	1	35452889	35452948	-	NM_007167
04451	GeneID:80263	1	117658256	117658314	-	NM_025188;NM_001145635
04485	GeneID:2153	1	169483565	169483624	-	NM_000130
04500	GeneID:9554	1	145116390	145116449	+	NM_004892
04544	GeneID:51154	1	19585185	19585244	+	NM_016183
04546	GeneID:25903	1	161953192	161953251	-	NM_015441
04575	GeneID:1503	1	41478082	41478142	+	NM_001905
04593	GeneID:6920	1	23724047	23724296	-	NM_003196
04600	GeneID:51377	1	192985344	192985403	-	NM_015984
04612	GeneID:359948	1	234740432	234740489	-	NM_182972;NM_001077397
04622	GeneID:148581	1	64686573	64698285	+	NM_152489
04654	GeneID:7779	1	211748842	211748901	-	NM_021194
04775	GeneID:10911	1	7907829	7907888	-	NM_021995;NM_006786
04780	GeneID:26508	1	40089841	40089900	-	NM_014571
04818	GeneID:356	1	172635685	172635744	+	NM_000639
04864	GeneID:6051	1	201973581	201974701	+	NM_020216
04891	GeneID:8556	1	100949903	100949962	+	NM_033312;NM_003672;NM_033313
04906	GeneID:6421	1	35654603	35654660	-	NM_005066
04919	GeneID:356	1	172635685	172635744	+	NM_000639
04961	GeneID:55248	1	212538205	212538264	-	NM_018252
04985	GeneID:4139	1	220836938	220836997	+	NM_018650
05000	GeneID:3915	1	183114406	183114465	+	NM_002293
05014	GeneID:199870	1	28089083	28089142	+	NM_152660;NM_001143915;NM_001143912;NM_001143914;NM_001143913
05016	GeneID:49860	1	152381733	152381792	-	NM_016190
05033	GeneID:200014	1	52818477	52818536	-	NM_032449
05035	GeneID:51150	1	1152467	1152526	-	NM_016176;NM_016547
05065	GeneID:81627	1	185087390	185087449	-	NM_030934
05085	GeneID:646262	1	23285371	23286451	-	XM_002342035;XM_001130038;XM_001715024
05088	GeneID:4524	1	11846405	11846464	-	NM_005957
05097	GeneID:204851	1	114516289	114516348	+	NM_198268;NM_198269;NM_181358
05109	GeneID:284656	1	38226026	38226085	-	NM_173641
05140	GeneID:54361	1	22446865	22446924	-	NM_030761
05152	GeneID:26191	1	114376931	114376990	-	NM_015967;NM_012411
05153	GeneID:92312	1	156044297	156044356	-	NM_001093725
05170	GeneID:59269	1	41976111	41976170	-	NM_024503;NM_001127714
05193	GeneID:23032	1	78177464	78177523	-	NM_201624;NM_015017;NM_201626
05215	GeneID:57185	1	24799313	24799372	+	NM_020448
05217	GeneID:284697	1	92613241	92613294	+	NM_183242
05220	GeneID:113444	1	35320436	35320495	-	NM_138428;NM_001164824;NM_001164825
05225	GeneID:79626	1	151131973	151132032	+	NM_024575
05227	GeneID:128344	1	111894663	111894722	+	NM_181643
05242	GeneID:57449	1	6527222	6527281	-	NM_001042663;NM_001042664;NM_001042665;NM_198681;NM_020631
05252	GeneID:3061	1	32092654	32092713	+	NM_001525
05255	GeneID:9202	1	35887010	35887069	+	NM_005095
05269	GeneID:375033	1	156877423	156877479	+	NM_001080471
05277	GeneID:51603	1	171763610	171763669	+	NM_001007239;NM_014955;NM_015935
05311	GeneID:4170	1	150547622	150547681	-	NM_182763;NM_021960
05339	GeneID:2494	1	200017524	200017583	+	NM_003822;NM_205860
05348	GeneID:400793	1	162353222	162353281	+	NM_001085375;NM_001135240
05351	GeneID:4802	1	41232354	41235065	+	NM_014223;NM_001142587;NM_001142589;NM_001142590
05387	GeneID:1429	1	75175780	75175837	-	NM_001889;NM_001134759;NM_001130043;NM_001130042
05402	GeneID:5590	1	2116703	2116762	+	NM_002744;NM_001033581;NM_001033582
05409	GeneID:5743	1	186641469	186641528	-	NM_000963
05415	GeneID:913	1	158326305	158326364	+	NM_001042583;NM_001042584;NM_001042585;NM_001042586;NM_001042587;NM_030893
05441	GeneID:6271	1	153604276	153604335	+	NM_006271
05442	GeneID:55268	1	53361905	53361964	-	NM_018281
05447	GeneID:5538	1	40555090	40555149	-	NM_000310;NM_001142604
05450	GeneID:2046	1	22915859	22915918	+	NM_001006943
05454	GeneID:6045	1	185069031	185069090	+	NM_007212
05489	GeneID:80308	1	154956514	154960611	+	NM_025207;NM_201398
05503	GeneID:85440	1	63084399	63084458	-	NM_033407
05538	GeneID:128153	1	217975098	217975157	+	NM_138796
05539	GeneID:3491	1	86048953	86049012	+	NM_001554
05593	GeneID:7286	1	151555864	151555923	+	NM_020127;NM_001126337
05628	GeneID:339483	1	32705562	32705621	-	NR_026850
05632	GeneID:947	1	208060609	208060668	-	NM_001773;NM_001025109
05650	GeneID:149499	1	156902248	156902307	+	NM_144702
05656	GeneID:79819	1	67303419	67303479	-	NM_024763;NM_207014
05658	GeneID:64802	1	10042778	10042837	+	NM_022787
05675	GeneID:54834	1	118420736	118424465	-	NM_017686;NM_001135589
05683	GeneID:2981	1	42620510	42621237	+	NM_007102
05775	GeneID:574029	1	228788033	228788092	+	NR_002834
05825	GeneID:57592	1	151263976	151264035	+	NM_020832
05832	GeneID:388743	1	223718652	223722730	-	NM_001143962
05850	GeneID:8073	1	32381530	32381589	-	NM_080391;NM_080392
05853	GeneID:10637	1	226074108	226074167	-	NM_020997
05868	GeneID:5825	1	94943813	94943872	+	NM_002858;NM_001122674
05873	GeneID:84722	1	109822459	109822518	-	NM_032636;NM_001005290;NM_001032290;NM_001032291
05877	GeneID:440556	1	2980821	2983914	-	NR_015440;NR_024371
05925	GeneID:9923	1	22856891	22856950	+	NM_014870;NM_001083621
05952	GeneID:2537	1	27992837	27992896	-	NM_002038;NM_022872;NM_022873
05975	GeneID:57710	1	180913533	180913592	+	NM_020950
05986	GeneID:27173	1	153932192	153932251	-	NM_014437
05987	GeneID:81607	1	161042092	161042151	-	NM_030916
05992	GeneID:127540	1	34329965	34330024	+	NM_001008728;NM_145205
06051	GeneID:142	1	226548817	226548875	-	NM_001618
06061	GeneID:22796	1	230829207	230829266	+	NM_007357;NM_001145036
06080	GeneID:57708	1	67424625	67425379	+	NM_020948;NM_001077700;NM_001077701;NM_001077702;NM_001077703;NM_001077704;NM_001146110;NM_001146112;NM_001146113;NM_001146111
06089	GeneID:4678	1	46080831	46080993	+	NM_152298;NM_172164;NM_002482
06090	GeneID:54499	1	165697201	165697260	-	NM_019026
06109	GeneID:339559	1	40961535	40961594	+	NM_198494
06110	GeneID:10207	1	62483535	62483594	+	NM_176877
06128	GeneID:30836	1	94336298	94336351	-	NM_014597
06131	GeneID:6491	1	47716791	47716850	-	NM_003035;NM_001048166
06176	GeneID:5396	1	170706621	170706680	+	NM_022716;NM_006902
06184	GeneID:388591	1	6279402	6279461	+	NM_207396
06191	GeneID:9804	1	235273286	235273345	-	NM_014765
06201	GeneID:8784	1	1139819	1140761	-	NM_148901;NM_148902;NM_004195
06207	GeneID:256435	1	77096543	77096602	+	NM_152996
06212	GeneID:4352	1	43819977	43820036	+	NM_005373
06213	GeneID:81569	1	18153390	18153449	+	NM_030812
06224	GeneID:64121	1	39305015	39305074	-	NM_022157
06226	GeneID:128061	1	231359976	231360035	-	NM_152379
06227	GeneID:127602	1	225155177	225155236	+	NM_144989;NM_001373;NM_001145154
06228	GeneID:27101	1	174980527	174980586	+	NM_001007214;NM_014412
06265	GeneID:93611	1	11722002	11722061	+	NM_001014765;NM_183413;NM_033182;NM_183412
06282	GeneID:26097	1	153617779	153617838	+	NM_015607
06284	GeneID:127700	1	36883615	36883674	-	NM_145047
06292	GeneID:79258	1	2522995	2523051	-	NM_033467
06366	GeneID:388591	1	6270442	6270499	+	NM_207396
06374	GeneID:2330	1	146658362	146658421	-	NM_001461;NM_001144830
06389	GeneID:55624	1	46654600	46654659	-	NM_017739;NR_024332
06442	GeneID:23421	1	63920094	63920146	-	NM_014288
06459	GeneID:7161	1	3648025	3648084	+	NM_005427;NM_001126240;NM_001126242
06471	GeneID:79814	1	15899400	15899459	-	NM_024758
06477	GeneID:5498	1	161136904	161136963	+	NM_000309;NM_001122764
06516	GeneID:5362	1	208200514	208200573	-	NM_025179
06541	GeneID:7161	1	3648025	3648084	+	NM_005427;NM_001126240;NM_001126242
06563	GeneID:55600	1	160846366	160846425	-	NM_017625
06570	GeneID:4179	1	207967017	207967076	+	NM_172359;NM_172360;NM_172361;NM_153826;NM_002389;NM_172350;NM_172351;NM_172352;NM_172353;NM_172354;NM_172355;NM_172356;NM_172357;NM_172358
06576	GeneID:7161	1	3648025	3648084	+	NM_005427;NM_001126240;NM_001126242
06585	GeneID:54933	1	39352280	39352339	-	NM_017821
06594	GeneID:23400	1	17313346	17313405	-	NM_022089;NM_001141973;NM_001141974
06605	GeneID:63827	1	156622311	156622370	+	NM_021948;NM_198427
06618	GeneID:51118	1	38489282	38489341	+	NM_016037
06636	GeneID:84614	1	173840189	173840248	+	NM_032522;NM_001122770
06652	GeneID:23623	1	155297939	155297991	+	NM_014328;NM_001105203;NM_001105204;NM_001105205
06655	GeneID:6924	1	24088279	24088338	+	NM_003198
06665	GeneID:57035	1	25571687	25571746	-	NM_020317
06666	GeneID:9869	1	150936019	150936078	+	NM_012432;NM_001145415
06672	GeneID:55740	1	225675094	225675153	-	NM_018212;NM_001008493
06706	GeneID:356	1	172635685	172635744	+	NM_000639
06745	GeneID:6924	1	24086017	24086076	+	NM_003198
06746	GeneID:6146	1	6246591	6246650	-	NM_000983
06760	GeneID:56997	1	227174695	227174754	+	NM_020247
06762	GeneID:128387	1	212985640	212988383	+	NM_001042552;NM_001042553;NM_001146170;NM_001146171
06768	GeneID:356	1	172635685	172635744	+	NM_000639
06793	GeneID:9473	1	28212463	28212522	+	NM_004848;NM_001039477;NM_001105556
06806	GeneID:8317	1	91991047	91991106	+	NM_003503;NM_001134419;NM_001134420
06838	GeneID:54865	1	156564323	156564382	-	NM_182679;NM_015590
06845	GeneID:51361	1	60341230	60341289	+	NM_015888
06858	GeneID:27042	1	210025167	210025226	+	NM_014388
06862	GeneID:4194	1	204512020	204512073	+	NM_002393;NR_024171
06890	GeneID:1063	1	214826239	214826298	+	NM_016343
06905	GeneID:731	1	57383492	57383551	+	NM_000562
06925	GeneID:254910	1	152484220	152484279	+	NM_178438
06939	GeneID:55182	1	45117075	45117134	+	NM_018150
06952	GeneID:58480	1	228882099	228882158	+	NM_021205
06995	GeneID:7044	1	226125074	226125133	-	NM_003240
07009	GeneID:56181	1	26158765	26158824	+	NM_019557;NM_001099625;NM_001099626;NM_001099627
07047	GeneID:116983	1	1229045	1229218	-	NM_030649
07065	GeneID:8991	1	151340752	151341495	-	NM_003944
07103	GeneID:6464	1	154935081	154935140	-	NM_003029;NM_183001;NM_001130040;NM_001130041
07143	GeneID:83872	1	185951491	185953329	+	NM_031935
07201	GeneID:23065	1	19544690	19544749	-	NM_015047
07215	GeneID:54482	1	100606479	100606538	+	NM_019083
07232	GeneID:8832	1	160516573	160516632	-	NM_003874
07236	GeneID:4524	1	11846110	11846169	-	NM_005957
07249	GeneID:2786	1	235711517	235711576	-	NM_001098721;NM_004485;NM_001098722
07253	GeneID:51118	1	38489953	38490012	+	NM_016037
07271	GeneID:9813	1	47144128	47144187	-	NM_014774
07276	GeneID:2959	1	89318942	89319001	-	NM_001514
07282	GeneID:50809	1	21069293	21069352	-	NM_016287
07292	GeneID:11085	1	120436712*	120436771*	-	NM_021794
07303	GeneID:9019	1	167759883	167759942	+	NM_003953;NM_001146191;NM_024569
07312	GeneID:632	1	156213055	156213114	+	NM_199173
07324	GeneID:9156	1	242048717	242048776	+	NM_130398;NM_003686;NM_006027
07333	GeneID:5733	1	71318302	71318361	-	NM_198714;NM_198716;NR_028292;NR_028293;NR_028294;NM_198717
07335	GeneID:9926	1	211918826	211918885	-	NM_014873
07405	GeneID:646976	1	178693467	178693526	-	XR_078230;XR_079360;XR_078879
07411	GeneID:23507	1	90062798	90062857	+	NM_015350;NM_001134476
07464	GeneID:1996	1	50666551	50666610	+	NM_021952;NM_001144774;NM_001144775;NM_001144776;NM_001144777
07505	GeneID:11218	1	112309563	112309622	+	NM_007204
07533	GeneID:10380	1	220233050	220233109	-	NM_006085
07558	GeneID:8503	1	46521539	46521598	-	NM_003629;NM_001114172
07562	GeneID:9900	1	149875992	149876051	-	NM_014849
07582	GeneID:2306	1	47906257	47906316	+	NM_004474
07590	GeneID:127707	1	18810192	18810251	+	NM_152375
07599	GeneID:192669	1	36521552	36521611	+	NM_024852;NM_177422
07607	GeneID:83479	1	200618262	200618321	-	NM_001031725
07608	GeneID:6920	1	23707750	23707809	-	NM_003196
07649	GeneID:462	1	173873044	173873103	-	NM_000488
07650	GeneID:25778	1	205132111	205132882	-	NM_015375;NM_199462
07656	GeneID:10560	1	169433262	169433321	-	NM_006996
07658	GeneID:112770	1	156262684	156262743	-	NM_144580
07662	GeneID:23585	1	25669465	25669520	+	NM_014313
07686	GeneID:5865	1	52385308	52385367	-	NM_002867
07690	GeneID:83442	1	26607808	26607867	+	NM_031286
07700	GeneID:4209	1	156438759	156438815	-	NM_005920
07731	GeneID:55052	1	1341193	1341252	-	NM_017971
07735	GeneID:63931	1	174983661	174983720	-	NM_022100
07753	GeneID:5313	1	155260094	155260153	-	NM_000298;NM_181871
07795	GeneID:80133	1	170967712	170967771	+	NM_025063
07804	GeneID:2117	1	157103264	157103323	-	NM_005240
07833	GeneID:55924	1	112269192	112269251	-	NM_019099;NM_198926
07840	GeneID:8764	1	2495144	2495203	+	NM_003820
07847	GeneID:722	1	207318066	207318125	+	NM_000715
07848	GeneID:9095	1	168283513	168283572	+	NM_005149
07851	GeneID:116496	1	184760227	184760286	-	NM_052966
07858	GeneID:7579	1	33961163	33961222	+	NM_145238
07861	GeneID:50848	1	160966033	160966092	-	NM_016946
07874	GeneID:374946	1	11779765	11779824	+	NM_198545
07882	GeneID:55735	1	6697511	6697564	-	NM_018198
07887	GeneID:148641	1	234460130	234460189	+	NM_173508
07893	GeneID:55225	1	65298644	65298703	+	NM_018211
07902	GeneID:55732	1	169822110	169822169	+	NM_018186
07917	GeneID:128360	1	158368591	158368650	-	NM_001004475
07927	GeneID:260425	1	114227132	114227191	+	NM_152900;NM_001142782
07930	GeneID:3716	1	65332621	65332680	-	NM_002227
07938	GeneID:947	1	208059894	208059953	-	NM_001773;NM_001025109
07948	GeneID:127829	1	202103599	202104291	-	NM_138795
07962	GeneID:339512	1	162824152	162824211	-	NM_178550
07966	GeneID:51514	1	212277852	212277911	+	NM_016448
07988	GeneID:79699	1	53289464	53289523	+	NM_024646
07992	GeneID:653121	1	33070058	33070117	+	NM_001040441
07996	GeneID:54973	1	1254743	1254802	-	NM_017871
08005	GeneID:7827	1	179519751	179519810	-	NM_014625
08008	GeneID:84230	1	90180324	90180383	+	NM_032270
08010	GeneID:26119	1	25881431	25883670	+	NM_015627
08014	GeneID:4179	1	207940437	207940496	+	NM_172359;NM_172360;NM_172361;NM_153826;NM_002389;NM_172350;NM_172351;NM_172352;NM_172353;NM_172354;NM_172355;NM_172356;NM_172357;NM_172358
08069	GeneID:142683	1	160914968	160915027	-	NM_080878
08092	GeneID:8674	1	171673610	171673669	-	NM_003762
08100	GeneID:30836	1	94336298	94336351	-	NM_014597
08113	GeneID:6284	1	153591285	153591344	-	NM_005979;NM_001024210;NM_001024211;NM_001024212;NM_001024213
08116	GeneID:5195	1	10690731	10690790	+	NM_004565
08121	GeneID:6699	1	153005304	153005363	+	NM_003125
08160	GeneID:164045	1	91727887	91727946	-	NM_001017975
08168	GeneID:5016	1	111957269	111957328	-	NM_002557
08183	GeneID:5453	1	38511419	38511478	-	NM_002699
08208	GeneID:1953	1	3406662	3406721	-	NM_001409
08216	GeneID:81629	1	32829296	32829355	+	NM_052841
08242	GeneID:9064	1	27681680	27681739	-	NM_004672
08245	GeneID:261734	1	5922889	5922948	-	NM_015102
08256	GeneID:7818	1	155708157	155708216	+	NM_033657;NM_004632
08265	GeneID:83593	1	206757950	206758009	+	NM_182663;NM_182664;NM_182665
08309	GeneID:127435	1	53547711	53547770	+	NM_153703
08319	GeneID:23095	1	10368324	10368383	+	NM_183416
08333	GeneID:400752	1	45769873	45769932	+	NR_024270
08359	GeneID:6202	1	45244296	45244355	+	NM_001012
08384	GeneID:2899	1	37270773	37270832	-	NM_000831
08389	GeneID:7268	1	55207100	55207159	+	NM_004623
08396	GeneID:4237	1	17302138	17302197	-	NM_017459;NM_002403;NM_001135248;NM_001135247
08424	GeneID:126731	1	229460511	229460570	-	NM_145257
08432	GeneID:4751	1	211836861	211836920	-	NM_002497
08440	GeneID:644852	1	247683090	247683149	+	XR_040316;XR_040314;XR_040315
08450	GeneID:253152	1	92518130	92518189	+	NM_173567
08505	GeneID:9877	1	203822509	203822568	+	NM_014827
08517	GeneID:51538	1	31837676	31837735	+	NM_016505
08529	GeneID:91624	1	78398976	78399035	+	NM_144573
08566	GeneID:4438	1	76365376	76378424	+	NM_002440
08568	GeneID:142	1	226548817	226548875	-	NM_001618
08582	GeneID:5909	1	21923410	21923469	-	NM_001145657;NM_001145658;NM_002885
08601	GeneID:200008	1	54606922	54606981	-	NM_201546
08635	GeneID:6003	1	192629182	192629241	+	NM_144766;NM_002927
08657	GeneID:347735	1	31902305	31902364	+	NM_178865
08661	GeneID:10207	1	62628177	62628236	+	NM_176877
08662	GeneID:23114	1	204946194	204946253	+	NM_001005389;NM_001160333
08677	GeneID:55061	1	223394676	223394735	-	NM_017982
08681	GeneID:6283	1	153346234	153346293	-	NM_005621
08695	GeneID:3633	1	38327872	38327931	-	NM_005540
08711	GeneID:1870	1	23832933	23832992	-	NM_004091
08728	GeneID:113802	1	109190971	109191030	-	NM_144584;NM_001102592
08756	GeneID:4802	1	41237180	41237239	+	NM_014223;NM_001142587;NM_001142589;NM_001142590;NM_001142588
08768	GeneID:1677	1	3801877	3801936	+	NM_004402
08796	GeneID:3075	1	196706661	196706720	+	NM_000186
08803	GeneID:23065	1	19545055	19545114	-	NM_015047
08877	GeneID:5087	1	164820976	164821035	+	NM_002585
08902	GeneID:962	1	160648711	160648770	-	NM_001778
08945	GeneID:80772	1	1263789	1263848	+	NM_001029885
08948	GeneID:26279	1	20440493	20440552	-	NM_012400
08965	GeneID:4524	1	11846405	11846464	-	NM_005957
08978	GeneID:9563	1	9324622	9324681	+	NM_004285
08985	GeneID:64645	1	100548102	100548161	+	NM_033055
08994	GeneID:1600	1	57480639	57480698	-	NM_021080
09005	GeneID:148345	1	11008566	11008625	-	NM_173507
09007	GeneID:2633	1	89518691	89518748	-	NM_002053
09024	GeneID:5202	1	161070539	161070598	-	NM_012394
09032	GeneID:59349	1	202861542	202861601	-	NM_021633
09037	GeneID:3595	1	67862052	67862111	+	NM_001559
09038	GeneID:148304	1	209956197	209956256	-	NM_152485
09050	GeneID:57212	1	3654699	3654758	-	NM_207306
09053	GeneID:9670	1	44432620	44432679	+	NM_014652
09058	GeneID:84146	1	91406349	91406408	-	NM_201269
09138	GeneID:113451	1	33563692	33563751	+	NM_052998
09140	GeneID:4146	1	31184218	31184277	-	NM_002379
09245	GeneID:6429	1	29481286	29481345	-	NM_005626
09273	GeneID:10472	1	244219746	244219805	+	NM_205768;NM_006352
09274	GeneID:4580	1	155183105	155183164	+	NM_198883;NM_002455
09307	GeneID:5511	1	28177929	28177988	+	NM_002713;NM_138558;NM_014110
09312	GeneID:9095	1	168282705	168282764	+	NM_005149
09337	GeneID:7161	1	3648025	3648084	+	NM_005427;NM_001126240;NM_001126242
09345	GeneID:148898	1	23698088	23698147	+	NM_138479;NM_001008896
09366	GeneID:80308	1	154961130	154961189	+	NM_025207;NM_201398
09374	GeneID:7139	1	201332445	201332504	-	NM_000364;NM_001001430;NM_001001431;NM_001001432
09379	GeneID:6513	1	43391874	43391933	-	NM_006516
09388	GeneID:339488	1	36060150	36060209	+	NM_178548
09420	GeneID:55057	1	26663131	26663190	-	NM_001039775
09432	GeneID:1953	1	3404997	3405056	-	NM_001409
09433	GeneID:114548	1	247612029	247612089	+	NM_183395;NM_004895;NM_001079821;NM_001127461;NM_001127462
09436	GeneID:51514	1	212277852	212277911	+	NM_016448
09475	GeneID:375790	1	991102	991161	+	NM_198576
09502	GeneID:2060	1	51821948	51822007	-	NM_001981;NM_001159969
09503	GeneID:199834	1	152681602	152681661	+	NM_178356
09529	GeneID:9129	1	150318947	150321671	+	NM_004698
09550	GeneID:80896	1	182798022	182798081	+	NM_030769
09558	GeneID:1116	1	203148196	203148255	-	NM_001276
09567	GeneID:10962	1	151040758	151040817	+	NM_006818
09585	GeneID:27	1	179076840	179076899	-	NM_005158;NM_007314;NM_001100108;NM_001136000
09586	GeneID:4063	1	160797545	160797604	+	NM_002348
09600	GeneID:3586	1	206941394	206941453	-	NM_000572
09606	GeneID:832	1	19670850	19670902	-	NM_004930
09628	GeneID:55791	1	111490408	111490467	-	NM_018372;NM_001006945
09649	GeneID:90806	1	213165810	213165869	-	NM_144567
09661	GeneID:127733	1	20518160	20518219	+	NM_152376
09677	GeneID:6262	1	237996423	237996482	+	NM_001035
09698	GeneID:3713	1	152883972	152884031	+	NM_005547
09718	GeneID:200162	1	118506462	118506521	-	NM_206996
09732	GeneID:5743	1	186641469	186641528	-	NM_000963
09733	GeneID:9673	1	156182353	156182412	+	NM_014655
09775	GeneID:54873	1	100155262	100155321	+	NM_017734
09826	GeneID:5321	1	186957652	186957711	+	NM_024420
09832	GeneID:83715	1	6520696	6520755	+	NM_031475
09866	GeneID:5132	1	186413306	186413365	-	NM_022576;NM_002597
09881	GeneID:114827	1	15707726	15707784	+	NM_052929
09891	GeneID:5051	1	26286874	26286933	-	NM_000437
09942	GeneID:9635	1	86921591	86921650	+	NM_006536
09946	GeneID:51603	1	171765987	171766046	+	NM_001007239;NM_014955;NM_015935
09951	GeneID:79932	1	35919262	35919993	-	NM_024874
09988	GeneID:65018	1	20977325	20977384	+	NM_032409
09999	GeneID:57172	1	209787105	209787164	+	NM_020439
10024	GeneID:93273	1	205350764	205350823	-	NM_001001552
10053	GeneID:5997	1	192781051	192781110	+	NM_002923
10101	GeneID:51744	1	160800399	160800458	-	NM_016382
10117	GeneID:6847	1	115489880	115489939	+	NM_003176
10120	GeneID:23381	1	156219295	156219354	-	NM_015327
10137	GeneID:81627	1	185088877	185088936	-	NM_030934
10154	GeneID:81626	1	182869352	182872215	-	NM_030933
10159	GeneID:11146	1	92737040	92737099	-	NM_053274
10173	GeneID:23095	1	10366262	10366321	+	NM_183416
10212	GeneID:9213	1	180859219	180859278	+	NM_004736;NM_001135669
10249	GeneID:515	1	112003643	112003702	+	NM_001688
10318	GeneID:54627	1	232943806	232943865	+	NM_019090
10327	GeneID:84069	1	910300	910359	+	NM_032129;NM_001160184
10329	GeneID:84072	1	150675852	150676635	-	NM_032132
10388	GeneID:79605	1	230458174	230458233	-	NM_024554
10428	GeneID:4343	1	113241083	113241378	+	NM_020963;NM_001130079
10443	GeneID:51514	1	212277852	212277911	+	NM_016448
10446	GeneID:25874	1	167889229	167889288	-	NR_026550;NM_015415;NM_001143674
10476	GeneID:100128922	1	48728039	48728098	-	XR_078224;XR_079117;XR_078891
10502	GeneID:23421	1	63920094	63920146	-	NM_014288
10512	GeneID:339524	1	87634786	87634845	+	NR_026989
10542	GeneID:148808	1	205571225	205571284	+	NM_181644
10547	GeneID:5664	1	227083660	227083719	+	NM_000447;NM_012486
10577	GeneID:57326	1	154917139	154917198	-	NM_020524
10648	GeneID:375790	1	987171	989167	+	NM_198576
10661	GeneID:9156	1	242048717	242048776	+	NM_130398;NM_003686;NM_006027
10675	GeneID:50999	1	93621949	93622008	-	NM_016040
10678	GeneID:9403	1	87328686	87328745	-	NM_004261;NM_203341
10683	GeneID:271	1	110173915	110173974	+	NM_004037;NM_139156;NM_203404
10714	GeneID:260293	1	47516002	47516061	+	NM_178033
10720	GeneID:8073	1	32374105	32374163	-	NM_080391;NM_080392
10727	GeneID:23421	1	63920094	63920146	-	NM_014288
10737	GeneID:3362	1	19992852	19992911	+	NM_000871
10746	GeneID:92312	1	156041984	156042043	-	NM_001093725
10751	GeneID:57198	1	154319116	154319175	+	NM_020452
10753	GeneID:128308	1	228294466	228294525	-	NM_181463;NM_181454;NM_181455;NM_181456;NM_181464;NM_181465;NM_181441;NM_181462
10775	GeneID:115209	1	58971732	58971791	-	NM_145243
10779	GeneID:10401	1	145586275	145586334	+	NM_006099
10780	GeneID:8416	1	150967943	150968002	+	NM_003568
10787	GeneID:148741	1	145568429	145568488	+	NM_144698
10792	GeneID:79802	1	222695626	222695685	-	NM_024746
10797	GeneID:84144	1	85648640	85648699	-	NM_032184
10844	GeneID:23029	1	235295213	235295272	-	NM_015014;NR_027762
10851	GeneID:57115	1	153309763	153312903	-	NM_020393
10854	GeneID:10657	1	32509136	32509195	+	NM_006559
10875	GeneID:5788	1	198725270	198725329	+	NM_080921;NM_002838;NM_080922
10883	GeneID:22883	1	9789324	9789383	-	NM_014944;NM_001009566
10916	GeneID:2046	1	22929790	22929849	+	NM_020526
10928	GeneID:183	1	230838531	230838590	-	NM_000029
10929	GeneID:1382	1	156669579	156669638	-	NM_001878
10941	GeneID:2052	1	226032883	226032942	+	NM_001136018;NM_000120
10943	GeneID:64710	1	205693060	205693113	-	NM_022731
10965	GeneID:23380	1	206637556	206637615	+	NM_015326
10979	GeneID:5546	1	156764473	156764532	+	NM_005973;NM_199416
10989	GeneID:2475	1	11167492	11167551	-	NM_004958
10990	GeneID:51514	1	212277852	212277911	+	NM_016448
10991	GeneID:1810	1	93827193	93827252	+	NM_001938
10995	GeneID:83872	1	186159679	186159738	+	NM_031935
10997	GeneID:30836	1	94336298	94336351	-	NM_014597
11008	GeneID:2035	1	29443468	29443527	+	NM_004437;NM_203342;NM_203343
11015	GeneID:64769	1	37967469	37967528	-	NM_022756
11032	GeneID:23169	1	67474770	67474829	-	NM_015139
11046	GeneID:148479	1	6683812	6683871	+	NM_153812
11054	GeneID:8891	1	45444011	45444070	-	NM_020365
11066	GeneID:9453	1	235506189	235506248	+	NM_004837;NM_001037277;NM_001037278
11067	GeneID:2709	1	35223309	35223368	+	NM_005268
11072	GeneID:126823	1	161070036	161070095	+	NM_152366;NM_001007255;NM_001007256
11087	GeneID:25973	1	55222864	55222923	-	NM_152268
11115	GeneID:6342	1	53446121	53446180	+	NM_002979;NM_001007098
11117	GeneID:4524	1	11846405	11846464	-	NM_005957
11119	GeneID:9698	1	31414024	31414083	-	NM_014676;NM_001020658
11129	GeneID:842	1	15818979	15819038	-	NM_001229;NM_032996
11137	GeneID:10500	1	151104734	151104793	-	NM_030913
11158	GeneID:10625	1	185266110	185266169	-	NM_006469
11163	GeneID:60676	1	176811764	176811823	+	NM_020318
11178	GeneID:3104	1	6648490	6648862	+	NM_005341
11192	GeneID:115572	1	27332096	27332155	-	NM_052943
11198	GeneID:336	1	161192284	161192738	-	NM_001643
11213	GeneID:27246	1	145663334	145682047	+	NM_014455
11218	GeneID:80342	1	209955498	209955557	+	NM_025228
11233	GeneID:84886	1	230972945	230973004	-	NM_032800;NM_001136494;NM_001136495
11246	GeneID:9926	1	211923169	211923228	-	NM_014873
11251	GeneID:378708	1	10491433	10493932	+	NM_199295
11285	GeneID:51377	1	192985344	192985403	-	NM_015984
11287	GeneID:27005	1	161134724	161134869	+	NM_012475;NM_001014443
11307	GeneID:10390	1	111726084	111726143	+	NM_001007794;NM_006090
11309	GeneID:4610	1	40365513	40365572	-	NM_005376
11325	GeneID:5567	1	84670691	84670750	+	NM_207578
11347	GeneID:23463	1	6283991	6284050	-	NM_012405
11370	GeneID:3752	1	112319843	112319897	-	NM_172198;NM_004980
11373	GeneID:10223	1	167022193	167022252	-	NM_005814
11384	GeneID:55970	1	68171012	68171070	-	NM_018841
11396	GeneID:5877	1	202848980	202849039	-	NM_002871
11402	GeneID:57685	1	65157944	65158003	+	NM_020925
11417	GeneID:57185	1	24745866	24745925	+	NM_020448
11473	GeneID:149371	1	231468572	231468631	-	NM_175876
11489	GeneID:541468	1	46685775	46685834	+	NM_001013615
11500	GeneID:54973	1	1248279	1248423	-	NM_017871
11509	GeneID:29899	1	109444490	109444549	+	NM_013296
11519	GeneID:7161	1	3648025	3648084	+	NM_005427;NM_001126240;NM_001126242
11521	GeneID:339398	1	151774119	151774178	-	NM_001004432
11527	GeneID:54856	1	155823096	155823155	-	NM_032292;NM_001037533
11542	GeneID:5733	1	71474730	71474789	-	NM_198715
11543	GeneID:388610	1	27326501	27326560	+	NM_001013642
11571	GeneID:606495	1	54638920	54638979	-	NM_001031672
11573	GeneID:80342	1	209955562	209955621	+	NM_025228
11583	GeneID:163590	1	179834163	179834222	-	NM_022347
11598	GeneID:54558	1	48764484	48764543	-	NM_019073
11622	GeneID:998	1	22412944	22413003	+	NM_001791;NM_001039802;NM_044472
11665	GeneID:553	1	206225327	206225380	+	NM_000707
11668	GeneID:79802	1	222696181	222696964	-	NM_024746
11682	GeneID:59352	1	202288803	202288862	+	NM_001017404;NM_001017403;NM_021636
11685	GeneID:25896	1	212115353	212115412	-	NM_015434
11724	GeneID:7170	1	154131274	154131333	-	NM_001043352;NM_001043353
11733	GeneID:55061	1	223441879	223441938	-	NM_001037175;NM_017982
11738	GeneID:26279	1	20438890	20438949	-	NM_012400
11744	GeneID:270	1	115215849	115216274	-	NM_000036
11750	GeneID:23566	1	85331126	85331185	-	NM_012152
11777	GeneID:90529	1	24683714	24683773	-	NM_178122
11820	GeneID:142	1	226548817	226548875	-	NM_001618
11822	GeneID:5929	1	205057659	205057718	-	NM_005057
11832	GeneID:1301	1	103343463	103343522	-	NM_001854;NM_080630;NM_080629
11833	GeneID:6195	1	26900869	26900928	+	NM_002953;NM_001006665
11843	GeneID:54952	1	28897691	28897750	+	NM_017846;NR_003109
11859	GeneID:127602	1	225156479	225156538	+	NM_001373;NM_001145154
11861	GeneID:57530	1	151509723	151509782	+	NM_020770
11865	GeneID:360023	1	197128811	197128870	-	NM_194314
11876	GeneID:54874	1	93965049	93965108	+	NM_001164473;NM_017737;NM_001024948
11906	GeneID:149473	1	44462128	44462187	+	NM_152499
11917	GeneID:912	1	158151871	158151930	+	NM_001766
11938	GeneID:51377	1	192985344	192985403	-	NM_015984
11947	GeneID:4919	1	64644540	64644599	+	NM_005012
11971	GeneID:7391	1	161009763	161010014	-	NM_007122;NM_207005
11984	GeneID:5792	1	44089183	44089242	+	NM_130440;NM_002840
12025	GeneID:284695	1	90470867	90470926	+	NM_182975
12048	GeneID:81609	1	151670954	151671013	+	NM_030918
12062	GeneID:114625	1	43309448	43309507	+	NM_018538;NM_001017922
12070	GeneID:11080	1	78481771	78481830	+	NM_007034
12082	GeneID:79707	1	6585775	6585834	-	NM_024654
12087	GeneID:493	1	203713041	203713100	+	NM_001684;NM_001001396
12120	GeneID:5928	1	33146441	33146500	+	NM_005610;NM_001135255;NM_001135256
12172	GeneID:22996	1	51753504	51753563	-	NM_001144832;NM_001080494
12173	GeneID:149466	1	43748497	43748556	-	NM_182517;NM_001164829
12178	GeneID:7161	1	3648025	3648084	+	NM_005427;NM_001126240;NM_001126242
12181	GeneID:23418	1	197407693	197407752	+	NM_201253
12192	GeneID:765	1	9034691	9034750	+	NM_001215
12202	GeneID:7804	1	53711219	53711278	-	NM_001018054;NM_033300;NM_017522;NM_004631
12209	GeneID:4985	1	29185724	29185783	+	NM_000911
12210	GeneID:286826	1	226453300	226453937	-	NM_173083
12241	GeneID:4817	1	161089963	161090022	+	NM_005600
12254	GeneID:26038	1	6162993	6163052	-	NM_015557
12305	GeneID:388633	1	54474512	54474571	-	NM_001010978
12307	GeneID:148398	1	879448	879507	+	NM_152486
12319	GeneID:22926	1	161928720	161928779	+	NM_007348
12321	GeneID:7133	1	12268275	12268334	+	NM_001066
12346	GeneID:1298	1	40766380	40766439	-	NM_001852
12350	GeneID:148327	1	153946666	153946725	+	NM_130898
12398	GeneID:493	1	203690464	203690523	+	NM_001684;NM_001001396
12409	GeneID:1520	1	150703513	150703572	-	NM_004079
12433	GeneID:51441	1	29095983	29096042	+	NM_016258
12461	GeneID:8682	1	160184044	160184103	+	NM_003768
12479	GeneID:9156	1	242048717	242048776	+	NM_130398;NM_003686;NM_006027
12532	GeneID:54206	1	8073467	8073526	-	NM_018948
12555	GeneID:5525	1	212530569	212530627	+	NM_006243
12564	GeneID:80851	1	249104835	249104894	-	NM_030645
12626	GeneID:84958	1	27678023	27679809	+	NM_032872
12636	GeneID:473	1	8412986	8413045	-	NM_012102;NM_001042681;NM_001042682
12638	GeneID:84328	1	9991963	9992022	-	NM_032368
12649	GeneID:4359	1	161275577	161275636	-	NM_000530
12674	GeneID:1269	1	24200520	24200579	-	NM_001841
12680	GeneID:3158	1	120295929	120295988	-	NM_005518
12722	GeneID:127262	1	3545945	3546004	+	NM_182752
12746	GeneID:3725	1	59247729	59247788	-	NM_002228
12751	GeneID:64793	1	26604377	26604436	+	NM_022778
12755	GeneID:183	1	230838531	230838590	-	NM_000029
12764	GeneID:23443	1	100483334	100487963	+	NM_012243
12766	GeneID:9372	1	52803579	52805830	+	NM_004799;NM_007324
12772	GeneID:23208	1	155852270	155852329	+	NM_152280
12820	GeneID:23421	1	63920094	63920146	-	NM_014288
12839	GeneID:26092	1	179887665	179887724	+	NM_015602
12847	GeneID:356	1	172635064	172635123	+	NM_000639
12855	GeneID:118424	1	1190843	1191459	-	NM_058167;NM_194315;NM_194457;NM_194458
12928	GeneID:9826	1	156907255	156908235	-	NM_014784;NM_198236
12988	GeneID:23421	1	63920094	63920146	-	NM_014288
12994	GeneID:79180	1	15736732	15752382	+	NM_024329
13007	GeneID:374977	1	55175863	55175922	+	NR_026782;NM_001039464
13008	GeneID:284654	1	38076951	38077010	-	NM_001038633
13018	GeneID:3491	1	86048444	86048503	+	NM_001554
13024	GeneID:51177	1	150131619	150131678	+	NM_016274
13036	GeneID:732	1	57411494	57411550	-	NM_000066
13099	GeneID:3192	1	245014618	245014677	-	NM_031844;NM_004501
13108	GeneID:3782	1	154680725	154685975	-	NM_002249;NM_170782
13110	GeneID:163702	1	24480767	24480826	-	NM_173064;NM_173065;NM_170743
13112	GeneID:114814	1	145509896	145509955	-	NR_002328
13139	GeneID:55170	1	107601422	107601481	+	NM_018137
13146	GeneID:284716	1	42880642	42880701	+	NM_173642
13151	GeneID:26239	1	152659668	152659727	+	NM_014357
13156	GeneID:3738	1	111214609	111214668	-	NM_002232
13212	GeneID:55243	1	158065402	158065461	+	NM_018240
13219	GeneID:8338	1	149858863	149858922	+	NM_003517
13238	GeneID:126859	1	179523755	179523814	+	NM_182766;NM_144696
13239	GeneID:223	1	165631976	165632035	-	NM_000696
13258	GeneID:10487	1	40536121	40536180	+	NM_006367;NM_001105530
13300	GeneID:79368	1	157716460	157716519	-	NM_030764
13309	GeneID:10256	1	26514725	26514781	+	NM_006314;NR_023345
13326	GeneID:9528	1	54497827	54497886	-	NM_004872
13345	GeneID:10745	1	114248680	114248739	-	NM_006608
13365	GeneID:127579	1	154999042	154999101	-	NM_144622
13373	GeneID:25912	1	154179771	154179830	-	NM_001098616;NM_138740;NM_015449
13379	GeneID:25950	1	95712438	95712497	+	NM_015485;NM_001128142
13392	GeneID:607	1	147097268	147097327	+	NM_004326
13401	GeneID:6277	1	153507255	153507685	-	NM_014624
13403	GeneID:375035	1	168205959	168206011	+	NM_199344
13409	GeneID:8672	1	21133933	21133992	-	NM_003760
13414	GeneID:57470	1	3697127	3697186	-	NM_020710
13440	GeneID:998	1	22419269	22419328	+	NM_001791;NM_001039802
13481	GeneID:84146	1	91381840	91381899	-	NM_032186;NM_201269;NM_016620
13496	GeneID:5825	1	94982991	94983050	+	NM_002858
13501	GeneID:51514	1	212277852	212277911	+	NM_016448
13502	GeneID:11000	1	153751864	153751923	+	NM_024330
13535	GeneID:9910	1	174927036	174927095	+	NM_014857;NM_001035230
13555	GeneID:10451	1	108113837	108113896	-	NM_006113;NM_001079874
13593	GeneID:149563	1	16332535	16332594	+	NM_178840
13607	GeneID:29949	1	207010307	207010366	+	NM_013371;NM_153758
13610	GeneID:26135	1	67885756	67885815	-	NM_001018067;NM_001018068;NM_001018069;NM_015640
13621	GeneID:1131	1	240071081	240071140	+	NM_000740
13624	GeneID:25782	1	220322159	220322218	-	NM_012414
13644	GeneID:200014	1	52816937	52816996	-	NM_032449
13662	GeneID:54855	1	118169381	118169440	+	NM_017709
13667	GeneID:200058	1	180169045	180169104	+	NR_026900
13671	GeneID:10401	1	145578637	145578689	+	NM_006099
13681	GeneID:56605	1	236384254	236385271	-	NM_019891
13689	GeneID:100129094	1	228696354	228696413	-	XM_001722031;XM_001721883;XM_001722254
13703	GeneID:9283	1	202097604	202097663	+	NM_004767
13713	GeneID:10763	1	156638841	156638900	-	NM_006617
13748	GeneID:8934	1	205738326	205738385	-	NM_003929;NM_001135662;NM_001135663;NM_001135664
13751	GeneID:54680	1	86118926	86118985	-	NM_017953
13761	GeneID:51097	1	246930666	246930725	+	NM_016002
13773	GeneID:84217	1	42896296	42896355	-	NM_032257;NM_001146192
13793	GeneID:57530	1	151510448	151510507	+	NM_020770
13796	GeneID:7832	1	203278454	203278513	+	NM_006763
13803	GeneID:6566	1	113455735	113455794	-	NM_003051
13811	GeneID:50717	1	160186321	160186380	-	NM_015726;NR_028103;NR_028104
13834	GeneID:5743	1	186643108	186643167	-	NM_000963
13864	GeneID:7252	1	115576682	115576741	+	NM_000549
13865	GeneID:9890	1	99774690	99774749	+	NM_014839
13870	GeneID:353299	1	182522655	182523799	+	NM_001137669
13872	GeneID:64645	1	100546125	100546184	+	NM_033055
13889	GeneID:127003	1	109648596	109648655	-	NM_001122961
13892	GeneID:9068	1	178820259	178820318	-	NM_004673
13893	GeneID:56833	1	159806980	159807039	+	NM_020125
13899	GeneID:79647	1	39470184	39470243	+	NM_024595;NM_001136275
13914	GeneID:27022	1	63789882	63789941	+	NM_012183
13919	GeneID:51375	1	99225718	99225777	+	NM_152238;NM_015976
13938	GeneID:126638	1	152126790	152126849	-	NM_001122965
13942	GeneID:148932	1	47075686	47075745	-	NM_201403;NM_145279
13944	GeneID:83941	1	62146764	62146823	-	NM_032027
13957	GeneID:200081	1	32658839	32658898	+	NM_175852
13991	GeneID:8548	1	169346119	169346178	+	NM_003666
13995	GeneID:284654	1	38077054	38077113	-	NM_001038633
13999	GeneID:23038	1	27634323	27634382	+	NM_015023
14024	GeneID:6723	1	11116067	11116125	-	NM_003132
14025	GeneID:3428	1	159024619	159024678	+	NM_005531
14048	GeneID:9910	1	174927215	174927274	+	NM_014857;NM_001035230
14054	GeneID:3586	1	206941394	206941453	-	NM_000572
14057	GeneID:3932	1	32751432	32751491	+	NM_005356;NM_001042771
14059	GeneID:7175	1	186324829	186324888	-	NM_003292
14073	GeneID:81888	1	43917354	43917493	-	NM_031207
14075	GeneID:80222	1	150479514	150479573	+	NM_025150
14143	GeneID:55432	1	207222278	207222337	-	NM_018566
14168	GeneID:115362	1	89726387	89726446	-	NM_052942;NM_001134486
14176	GeneID:6281	1	151955420	151955479	-	NM_002966
14223	GeneID:149628	1	158913703	158913762	+	NM_152501;NM_198928;NM_198929;NM_198930
14234	GeneID:57134	1	26110835	26110894	+	NM_020379
14237	GeneID:4811	1	236140300	236140359	-	NM_002508
14256	GeneID:23215	1	171562050	171562109	+	NM_015172
14261	GeneID:126755	1	13801769	13801828	-	XM_059074;XM_943661;XM_001713942
14268	GeneID:55143	1	38175149	38175208	+	NM_018101
14272	GeneID:58	1	229567109	229567168	-	NM_001100
14273	GeneID:8349	1	149857064	149857123	-	NM_003528
14279	GeneID:63827	1	156628920	156628979	+	NM_021948
14301	GeneID:89884	1	180243753	180243812	+	NM_033343
14334	GeneID:339416	1	173578915	173578974	-	NM_198493
14349	GeneID:8995	1	173010606	173010665	-	NM_005092
14362	GeneID:10327	1	46032273	46032332	+	NM_006066;NM_153326
14387	GeneID:23154	1	36031889	36031948	+	NM_001014839;NM_014284;NM_001014841
14393	GeneID:79577	1	193218917	193218976	+	NM_024529
14397	GeneID:54856	1	155734615	155734674	-	NM_032292
14421	GeneID:126859	1	179523715	179523774	+	NM_182766;NM_144696
14422	GeneID:3352	1	23519561	23519620	-	NM_000864
14433	GeneID:3428	1	159023443	159023502	+	NM_005531
14466	GeneID:23207	1	16060316	16060375	+	NM_015164
14489	GeneID:23139	1	46501344	46501403	+	NM_015112
14588	GeneID:1945	1	155041654	155041713	+	NM_005227;NM_182690;NM_182689
14617	GeneID:2635	1	89472549	89472608	-	NM_018284
14652	GeneID:8991	1	151336847	151336906	-	NM_003944
14669	GeneID:10158	1	47649652	47649711	-	NM_005764
14670	GeneID:57116	1	247162725	247163255	-	NM_020394
14690	GeneID:81559	1	228581657	228581716	-	NM_145214
14724	GeneID:200186	1	153920188	153920247	-	NM_181715
14730	GeneID:91181	1	153965503	153965562	-	NM_207308;NM_001159484
14753	GeneID:3586	1	206941394	206941453	-	NM_000572
14758	GeneID:4332	1	158817667	158818999	+	NM_002432
14787	GeneID:9122	1	110921538	110921597	-	NM_004696
14791	GeneID:163786	1	100549597	100549656	-	NM_194292
14809	GeneID:55160	1	18024127	18024186	+	NM_001011722;NM_018125
14814	GeneID:55740	1	225683296	225683355	-	NM_018212;NM_001008493
14886	GeneID:81563	1	184597996	184598055	+	NM_030806
14903	GeneID:2275	1	38463397	38463456	-	NM_004468
14931	GeneID:84196	1	22074703	22074762	-	NM_032236;NM_001032730
14933	GeneID:2517	1	24171850	24171909	-	NM_000147
14941	GeneID:58985	1	24446304	24446362	-	NM_021258
14983	GeneID:7062	1	152078866	152078925	-	NM_007113
15027	GeneID:22887	1	42642540	42642599	-	NM_014947
15041	GeneID:1185	1	11900448	11900508	+	NM_001286
15055	GeneID:27252	1	173751337	173754328	+	NM_014458
15093	GeneID:713	1	22987795	22987854	+	NM_000491
15124	GeneID:4352	1	43819826	43819885	+	NM_005373
15126	GeneID:3932	1	32751432	32751491	+	NM_005356;NM_001042771
15135	GeneID:1378	1	207813016	207813075	+	NM_000573;NM_000651
15160	GeneID:54834	1	118412201	118412260	-	NM_017686
15180	GeneID:4139	1	220835401	220835460	+	NM_018650
15197	GeneID:2035	1	29362336	29362393	+	NM_004437;NM_203342;NM_203343
15204	GeneID:79753	1	38002823	38002882	-	NM_024700
15214	GeneID:23585	1	25687190	25687249	+	NM_014313
15256	GeneID:11332	1	6354924	6354983	-	NM_007274;NM_181864;NM_181865;NM_181866
15281	GeneID:1435	1	110468862	110468922	+	NM_172212
15324	GeneID:114784	1	33980478	33980537	-	NM_052896
15360	GeneID:9181	1	155917342	155917401	-	NM_004723;NM_001162383;NM_001162384
15364	GeneID:26476	1	159410049	159410108	+	NM_012351
15365	GeneID:54935	1	159752264	159752323	+	NM_017823
15443	GeneID:1187	1	16358986	16359688	+	NM_001042704;NM_004070
15477	GeneID:81788	1	205271417	205271476	-	NM_030952
15479	GeneID:11147	1	70820653	70820712	+	NM_001031693;NM_001036645;NM_001036646;NR_027404
15492	GeneID:284615	1	145475047	145475106	+	NM_001039888
15517	GeneID:26009	1	78030562	78030621	-	NM_015534
15528	GeneID:3932	1	32751432	32751491	+	NM_005356;NM_001042771
15541	GeneID:81609	1	151665496	151665939	+	NM_030918
15565	GeneID:23032	1	78163105	78163162	-	NM_201624;NM_015017
15573	GeneID:2703	1	147380884	147380943	+	NM_005267
15576	GeneID:27246	1	145688088	145688141	+	NM_014455
15583	GeneID:9877	1	203823011	203823070	+	NM_014827
15587	GeneID:2707	1	35251266	35251325	+	NM_024009;NM_001005752
15591	GeneID:55182	1	45117315	45117374	+	NM_018150
15629	GeneID:84938	1	63294833	63299753	+	NM_032852;NM_178221
15632	GeneID:79871	1	92801909	92801968	+	NM_024813
15643	GeneID:51377	1	192985344	192985403	-	NM_015984
15663	GeneID:10207	1	62545137	62545196	+	NM_176877
15671	GeneID:8543	1	87810504	87810563	+	NM_006769
15745	GeneID:163259	1	115167911	115167970	-	NM_198459
15746	GeneID:80135	1	84963143	84963202	+	NM_025065
15768	GeneID:388695	1	151132389	151132448	-	NM_212551;NM_001136543
15796	GeneID:5664	1	227083494	227083553	+	NM_000447;NM_012486
15810	GeneID:10420	1	45809834	45809893	-	NM_007170
15822	GeneID:51514	1	212277852	212277911	+	NM_016448
15840	GeneID:54964	1	151023792	151023851	+	NM_017860
15850	GeneID:56882	1	151025490	151025549	-	NM_001038707;NM_020239
15852	GeneID:10100	1	115596068	115600201	-	NM_005725
15859	GeneID:8556	1	100985674	100985733	+	NM_003672
15867	GeneID:6041	1	182542967	182543026	-	NM_021133
15880	GeneID:127124	1	198492563	198492622	-	NM_133262;NM_133326
15886	GeneID:10765	1	202696745	202696804	-	NM_006618
15898	GeneID:163259	1	115137157	115138469	-	NM_198459
15903	GeneID:54707	1	27205963	27206022	-	NM_018066
15920	GeneID:55224	1	204101346	204103663	-	NM_018208
15942	GeneID:400745	1	21046262	21046321	-	NM_001103160;NM_001103161
16035	GeneID:9829	1	65878647	65878706	+	NM_014787
16048	GeneID:388722	1	197876342	197876401	+	NM_001024594
16049	GeneID:85440	1	63113816	63113875	-	NM_033407
16055	GeneID:2782	1	1717448	1717507	-	NM_002074
16065	GeneID:25802	1	201866822	201866881	-	NM_012134
16073	GeneID:79961	1	111729947	111730006	-	NM_024901
16075	GeneID:8915	1	85732951	85733010	-	NM_003921
16083	GeneID:54344	1	155112760	155112819	-	NM_018973
16146	GeneID:4014	1	153234191	153234250	+	NM_000427
16150	GeneID:163479	1	109276143	109284412	+	NM_001144937
16182	GeneID:5565	1	146626866	146626925	-	NM_005399
16194	GeneID:148979	1	53971930	53971989	-	NM_147193
16216	GeneID:26191	1	114357567	114362233	-	NM_015967
16218	GeneID:55509	1	212860028	212860087	-	NM_018664
16226	GeneID:2329	1	171310550	171310608	+	NM_002022
16234	GeneID:127670	1	182367449	182367508	-	NM_172000
16235	GeneID:84432	1	110999450	110999509	+	NM_032414
16237	GeneID:1806	1	98186233	98186292	-	NM_001160301
16243	GeneID:57459	1	153779975	153780034	-	NM_020699
16275	GeneID:11240	1	17395594	17395653	-	NM_007365
16286	GeneID:284485	1	151701998	151702057	+	NM_001144956
16318	GeneID:3290	1	209907901	209907960	+	NM_005525;NM_181755
16356	GeneID:54627	1	232945976	232946035	+	NM_019090
16360	GeneID:26135	1	67874157	67874216	-	NM_001018067;NM_001018068;NM_001018069;NM_015640
16412	GeneID:92241	1	167674981	167675040	+	NM_052862
16413	GeneID:55746	1	229577164	229577223	-	NM_018230
16427	GeneID:128240	1	156563730	156563789	+	NM_144772
16448	GeneID:64746	1	226333273	226333332	-	NM_022735
16454	GeneID:1660	1	182856256	182856315	+	NM_001357
16456	GeneID:4919	1	64608318	64608377	+	NM_001083592
16457	GeneID:64129	1	32052310	32052452	+	NM_022164
16462	GeneID:100288418	1	569875	569934	+	XM_002342023
16506	GeneID:25782	1	220323826	220323885	-	NM_012414
16527	GeneID:7805	1	31208069	31210466	-	NM_006762
16538	GeneID:2312	1	152286275*	152286333*	-	NM_002016
16541	GeneID:84451	1	233519463	233519522	+	NM_032435
16548	GeneID:10747	1	11086818	11086877	-	NM_006610
16570	GeneID:90806	1	213165750	213165809	-	NM_144567
16627	GeneID:6004	1	182571118	182571177	-	NM_002928
16646	GeneID:84251	1	67209705	67209764	+	NM_032291
16654	GeneID:339448	1	3805853	3805912	-	NM_207356
16657	GeneID:3725	1	59247729	59247788	-	NM_002228
16658	GeneID:85452	1	1885040	1885099	-	NM_001080484
16671	GeneID:54900	1	203743695	203743754	+	NM_017773;NM_001136190
16679	GeneID:5876	1	76259803	76259862	+	NM_004582
16702	GeneID:34	1	76227040	76228420	+	NM_001127328;NM_000016
16740	GeneID:11223	1	17081972	17082031	-	NR_002729
16747	GeneID:378807	1	26524204	26524263	+	NM_198137
16751	GeneID:26227	1	120285529	120285588	+	NM_006623
16774	GeneID:54544	1	152488390	152488449	+	NM_019060
16786	GeneID:4853	1	120454858	120454917	-	NM_024408
16853	GeneID:30836	1	94336298	94336351	-	NM_014597
16870	GeneID:127687	1	38274918	38274977	+	NM_198446;NM_001142726
16886	GeneID:7802	1	38030666	38030725	+	NM_003462
16899	GeneID:7412	1	101203783	101203842	+	NM_001078;NM_080682
16975	GeneID:30836	1	94336298	94336351	-	NM_014597
17001	GeneID:54953	1	186386698	186386757	+	NM_017847;NM_001164245;NM_001164246
17009	GeneID:163702	1	24495991	24496050	-	NM_173064;NM_173065;NM_170743
17034	GeneID:115353	1	54433632	54433691	+	NM_052940
17035	GeneID:23046	1	200939084	200939143	-	NM_017596
17058	GeneID:11080	1	78482033	78482092	+	NM_007034
17074	GeneID:127247	1	76387839	76387898	-	NM_080868;NR_026546
17121	GeneID:83417	1	157543717	157543776	-	NM_031282
17126	GeneID:9557	1	146766111	146766170	+	NM_004284
17164	GeneID:374986	1	78338687	78338736	+	NM_198549
17171	GeneID:5321	1	186957652	186957711	+	NM_024420
17186	GeneID:1380	1	207662942	207663003	+	NM_001006658;NM_001877
17197	GeneID:2701	1	35261095	35261154	+	NM_002060
17227	GeneID:257177	1	161334864	161334923	-	NM_001013625
17237	GeneID:79699	1	53292845	53292904	+	NM_024646
17239	GeneID:127829	1	202102673	202102732	-	NM_138795
17260	GeneID:57549	1	159896936	159896995	-	NM_020789;NM_001135050
17261	GeneID:26027	1	55075674	55075733	+	NM_147161
17266	GeneID:5351	1	12034947	12035006	+	NM_000302
17272	GeneID:29089	1	202300906	202300965	-	NM_014176
17290	GeneID:55283	1	85487863	85488028	-	NM_018298
17291	GeneID:127933	1	162470837	162470895	+	NM_175866
17302	GeneID:10964	1	79107590	79107649	+	NM_006820
17351	GeneID:6905	1	235612144	235612203	+	NM_003193;NM_001079515
17355	GeneID:1942	1	155107208	155107267	+	NM_182685;NM_004428
17356	GeneID:60484	1	156594980	156595039	+	NM_021817
17358	GeneID:199974	1	47583883	47583942	+	NM_178134
17364	GeneID:65123	1	153746191	153746250	+	NM_023015
17366	GeneID:56957	1	149915484	149915543	-	NM_020205
17369	GeneID:9783	1	41086569	41086628	-	NM_014747
17381	GeneID:7780	1	26368190	26368246	-	NM_001004434;NM_032513
17383	GeneID:57643	1	45482274	45482333	-	NM_020883
17408	GeneID:81563	1	184567549	184584597	+	NM_030806
17432	GeneID:54810	1	78601281	78601340	+	NM_017655
17433	GeneID:1944	1	155058670	155058936	+	NM_004952
17454	GeneID:4774	1	61921914	61921973	+	NM_005595;NM_001145511;NM_001145512;NM_001134673
17457	GeneID:84033	1	228548576	228548635	+	NM_052843
17464	GeneID:127495	1	100614534	100614593	-	NM_144620
17478	GeneID:57568	1	232534516	232534575	-	NM_020808
17490	GeneID:79957	1	156213358	156213417	-	NM_024897;NM_198406
17507	GeneID:23155	1	109473805	109473864	-	NM_015127;NM_001048210
17508	GeneID:9629	1	87120974	87121033	+	NR_024604
17540	GeneID:64710	1	205687153	205687212	-	NM_022731
17552	GeneID:3775	1	233807558	233807617	+	NM_002245
17562	GeneID:23507	1	90058368	90058427	+	NM_015350;NM_001134476
17563	GeneID:5549	1	203455844	203455903	+	NM_002725;NM_201348
17619	GeneID:2326	1	171254601	171254660	+	NM_002021
17621	GeneID:204	1	33478667	33478726	-	NM_001625
17650	GeneID:55707	1	16774616	16775626	+	NM_018090;NM_001145278;NM_001145277
17670	GeneID:10806	1	243589784	243589843	+	NM_006642
17727	GeneID:134	1	203135679	203135738	+	NM_000674;NM_001048230
17755	GeneID:199920	1	57233558	57233613	-	NM_001004303
17772	GeneID:9641	1	206664160	206665008	+	NM_014002
17813	GeneID:27005	1	161134334	161134393	+	NM_012475;NM_001014443
17853	GeneID:2633	1	89518789	89518848	-	NM_002053
17856	GeneID:200132	1	67244120	67244179	+	NM_152665
17877	GeneID:10026	1	77557464	77557523	-	NM_005482
17878	GeneID:727941	1	108876355	108876414	+	XR_015169;XR_037165;XR_037440
17969	GeneID:100131646	1	101701307	101701366	-	XM_001719599;XM_001714988;XM_001714700
17995	GeneID:375790	1	991186	991245	+	NM_198576
18028	GeneID:4009	1	165173223	165173278	-	NM_177398;NM_177399;NM_001033507
18095	GeneID:10654	1	154897398	154897457	-	NM_006556
18131	GeneID:84196	1	22013719	22016512	-	NM_032236
18155	GeneID:127003	1	109649247	109649653	-	NM_001122961
18162	GeneID:25912	1	154184969	154185028	-	NM_001098616;NM_138740;NM_015449
18166	GeneID:55827	1	168035668	168037619	+	NM_018442;NM_001017977
18167	GeneID:1939	1	206770472	206770531	-	NM_006893
18170	GeneID:9923	1	22835603	22835662	+	NM_014870;NM_001083621
18186	GeneID:60672	1	12089321	12089863	+	NM_021933
18201	GeneID:6275	1	153516198	153516257	-	NM_002961;NM_019554
18233	GeneID:114034	1	45809399	45809458	+	NM_025077
18251	GeneID:84919	1	204375139	204375198	-	NM_032833
18258	GeneID:5865	1	52385268	52385327	-	NM_002867
18301	GeneID:90780	1	154929675	154929734	-	NM_138300
18310	GeneID:653121	1	33066192	33066251	+	NM_001040441
18338	GeneID:2634	1	89575896	89575952	-	NM_004120
18369	GeneID:55432	1	207218765	207218824	-	NM_018566
18374	GeneID:911	1	158263063	158263274	+	NM_001765
18405	GeneID:3725	1	59247729	59247788	-	NM_002228
18529	GeneID:128372	1	158736349	158736408	-	NM_001005185
18551	GeneID:54112	1	101006980	101007039	+	NM_022049
18576	GeneID:117143	1	166826337	166826396	-	NM_053053
18588	GeneID:910	1	158297950	158298008	-	NM_001764
18597	GeneID:3752	1	112319817	112319876	-	NM_172198;NM_004980
18613	GeneID:140609	1	198290120	198290179	+	NM_133494
18657	GeneID:9651	1	2436795	2436854	+	NM_014638
18672	GeneID:284467	1	113269278	113269337	+	NM_182759;NM_001004440
18725	GeneID:9019	1	167757132	167757191	+	NM_003953;NM_001146191;NM_024569
18728	GeneID:148870	1	3683104	3683163	+	NM_152492
18742	GeneID:60676	1	176659781	176659841	+	NM_021936
18776	GeneID:3932	1	32751432	32751491	+	NM_005356;NM_001042771
18798	GeneID:4688	1	183524725	183524784	-	NM_000433;NM_001127651
18818	GeneID:9462	1	178410754	178411840	+	NM_004841;NM_170692
18832	GeneID:55229	1	2442130	2442189	-	NM_018216
18834	GeneID:1486	1	85019403	85019462	-	NM_004388
18848	GeneID:339524	1	87601874	87601933	+	NR_026985;NR_026986;NR_026987;NR_026988
18864	GeneID:5999	1	163044388	163044447	+	NM_005613;NM_001102445;NM_001113381;NM_001113380
18877	GeneID:252995	1	33328327	33328386	-	NM_153756
18880	GeneID:6464	1	154938501	154938556	-	NM_003029;NM_183001;NM_001130040;NM_001130041
18883	GeneID:26270	1	11733440	11733701	+	NM_018438
18892	GeneID:2590	1	230417262	230417321	+	NM_004481
18904	GeneID:2153	1	169483565	169483624	-	NM_000130
18905	GeneID:1806	1	97548005	97564082	-	NM_000110
18937	GeneID:57708	1	67453133	67453192	+	NM_020948;NM_001077700;NM_001077701;NM_001077702;NM_001077703;NM_001077704;NM_001146110;NM_001146112;NM_001146113;NM_001146111
19013	GeneID:114883	1	52253537	52253596	+	NM_148904;NM_148905;NM_148906;NM_148907;NM_148908;NM_024586;NM_148909
19027	GeneID:80263	1	117654836	117654895	-	NM_025188;NM_001145635
19030	GeneID:148413	1	1336593	1336652	+	NR_015434
19037	GeneID:1733	1	54375763	54375822	+	NM_000792;NM_213593;NM_001039715;NM_001039716
19039	GeneID:127396	1	41012893	41012952	+	NM_152373
19056	GeneID:1130	1	235824379	235824436	-	NM_000081
19057	GeneID:343406	1	158450274	158450333	+	NM_001004472
19073	GeneID:64388	1	240653401	240653460	-	NM_022469
19128	GeneID:267002	1	249212551	249212610	+	NM_170725;NM_001017434
19169	GeneID:11311	1	150117022	150117081	+	NM_007259
19176	GeneID:79805	1	213163328	213163387	+	NM_024749;NM_001136474;NM_001136475
19198	GeneID:23456	1	229652925	229652984	-	NM_012089
19206	GeneID:5586	1	89150176	89150235	+	NM_006256
19275	GeneID:5321	1	186957652	186957711	+	NM_024420
19292	GeneID:57822	1	24681534	24681593	+	NM_021180;NM_198174;NM_198173
19301	GeneID:51611	1	101458254	101460682	-	NM_015958;NM_001077394;NM_001077395
19320	GeneID:1889	1	21560066	21560125	-	NM_001397;NM_001113348;NM_001113349;NM_001113347
19329	GeneID:388581	1	1177975	1178222	-	NM_001014980
19337	GeneID:149345	1	201861366	201861425	+	NM_198149
19346	GeneID:2848	1	200843145	200843204	+	NM_005298
19366	GeneID:5928	1	33151434	33151493	+	NM_005610;NM_001135255;NM_001135256
19383	GeneID:81493	1	33146302	33146361	-	NM_001161708;NM_030786
19396	GeneID:6464	1	154935081	154935140	-	NM_003029;NM_183001;NM_001130040;NM_001130041
19398	GeneID:284485	1	151694575	151694634	+	NM_001144956
19401	GeneID:27042	1	210024579	210024638	+	NM_014388
19445	GeneID:3068	1	156712549	156712608	-	NM_004494;NM_001126051;NM_001126050
19446	GeneID:284648	1	182584736	182584795	+	XM_001719093;XM_001715964;XM_001718570
19456	GeneID:1805	1	168664748	168664807	-	NM_001937
19462	GeneID:24	1	94458621	94458680	-	NM_000350
19468	GeneID:23271	1	200829250	200829309	+	NM_203459
19484	GeneID:30814	1	20248822	20248881	-	NM_014589
19511	GeneID:23596	1	241757673	241757732	-	NM_014322
19513	GeneID:8863	1	7903343	7903402	+	NM_016831
19543	GeneID:3339	1	22154371	22154540	-	NM_005529
19592	GeneID:9917	1	179045579	179045638	+	NM_014864
19603	GeneID:63948	1	53930465	53930524	+	NM_033067
19621	GeneID:3586	1	206941394	206941453	-	NM_000572
19624	GeneID:23421	1	63920094	63920146	-	NM_014288
19634	GeneID:149076	1	33765985	33766044	+	NM_152493
19652	GeneID:9156	1	242048717	242048776	+	NM_130398;NM_003686;NM_006027
19668	GeneID:25949	1	25551531	25551590	-	NM_207170;NM_015484
19672	GeneID:1912	1	33789400	33789459	-	NM_198040;NM_004427
19697	GeneID:10768	1	110562186	110562245	+	NM_006621
19730	GeneID:10753	1	230928596	230928649	+	NM_006615;NM_016452
19735	GeneID:3918	1	183209301	183209453	+	NM_005562;NM_018891
19752	GeneID:9877	1	203823138	203823197	+	NM_014827
19755	GeneID:2987	1	228336598	228336657	+	NM_000858;NM_001159390;NM_001159391
19768	GeneID:79739	1	84369760	84369815	-	NM_024686
19775	GeneID:26009	1	78030562	78030621	-	NM_015534
19777	GeneID:4520	1	38280638	38280697	-	NM_005955
19782	GeneID:5788	1	198725270	198725329	+	NM_080921;NM_002838;NM_080922
19783	GeneID:6646	1	179320472	179320531	+	NM_003101
19794	GeneID:117157	1	162365845	162365904	-	NM_053282
19808	GeneID:6900	1	205042341	205042819	+	NM_005076
19821	GeneID:23013	1	16256799	16256858	+	NM_015001
19877	GeneID:54361	1	22446215	22446274	-	NM_030761
19888	GeneID:9156	1	242048717	242048776	+	NM_130398;NM_003686;NM_006027
19905	GeneID:55052	1	1337361	1337420	-	NM_017971
19906	GeneID:127731	1	20677384	20678571	+	NM_001039500
19950	GeneID:84950	1	52883766	52883825	+	NM_032864
19952	GeneID:11123	1	24859703	24861600	+	NM_013441
19961	GeneID:22823	1	93602318	93602377	+	NM_001164391;NM_001164392;NM_001164393;NM_007358
19970	GeneID:10269	1	40759577	40759636	+	NM_005857
19977	GeneID:460	1	176830422	176830481	-	NM_004319
20029	GeneID:252839	1	201104572	201104631	-	NM_016456
20048	GeneID:257106	1	161029432	161029491	-	NM_001025598;NM_181720
20051	GeneID:54583	1	231556976	231557035	-	NM_022051
20083	GeneID:51377	1	192985344	192985403	-	NM_015984
20095	GeneID:79894	1	249143527	249143586	+	NM_024836
20099	GeneID:55144	1	90401097	90401156	+	NM_018103;NM_001134479
20108	GeneID:3814	1	204161970	204162029	-	NM_002256
20120	GeneID:9068	1	178818686	178818745	-	NM_004673
20121	GeneID:51514	1	212277852	212277911	+	NM_016448
20168	GeneID:23432	1	168054044	168054103	-	NM_153832
20173	GeneID:26232	1	11708558	11708617	-	NM_012168
20179	GeneID:9859	1	243289016	243289075	-	NM_001042404;NM_014812;NM_001042405
20197	GeneID:6944	1	151149096	151149155	-	NM_005997
20201	GeneID:64123	1	79358842	79383345	-	NM_022159
20211	GeneID:149233	1	67724706	67724765	+	NM_144701
20212	GeneID:2782	1	1721917	1721976	-	NM_002074
20213	GeneID:23126	1	151377016	151377075	-	NM_207171;NM_015100
20215	GeneID:23032	1	78162386	78162445	-	NM_201624;NM_015017
20239	GeneID:5743	1	186641469	186641528	-	NM_000963
20241	GeneID:10623	1	145594157	145594972	-	NM_006468
20257	GeneID:56776	1	240286582	240286641	+	NM_020066
20265	GeneID:480	1	160151807	160156110	+	NM_144699;NM_001001734
20293	GeneID:55268	1	53373561	53373620	-	NM_018281
20298	GeneID:57795	1	177251126	177251185	+	NM_021165
20333	GeneID:55585	1	154521336	154521395	-	NM_017582
20340	GeneID:2306	1	47905704	47905763	+	NM_004474
20354	GeneID:54953	1	186390276	186390335	+	NM_017847;NM_001164245;NM_001164246
20356	GeneID:23385	1	160328609	160328668	+	NM_015331
20387	GeneID:27159	1	111863116	111863175	+	NM_021797;NM_201653
20390	GeneID:11004	1	45233066	45233125	+	NM_006845
20398	GeneID:83953	1	207131446	207131505	-	NM_032029;NM_001122980;NM_001122979
20400	GeneID:58497	1	150998106	150999724	+	NM_021222
20401	GeneID:25778	1	205116424	205116483	-	NM_015375;NM_199462
20439	GeneID:183	1	230838531	230838590	-	NM_000029
20443	GeneID:725	1	207263755	207263814	+	NM_000716;NM_001017364;NM_001017365;NM_001017366;NM_001017367
20462	GeneID:9857	1	180082157	180082216	+	NM_014810
20466	GeneID:8431	1	27238183	27238242	-	NM_021969
20552	GeneID:6391	1	161333469	161333528	+	NM_003001;NM_001035511;NM_001035513;NM_001035512
20553	GeneID:126792	1	1170370	1170429	+	NM_080605
20555	GeneID:10076	1	29651740	29651799	+	NM_005704;NM_133178;NM_133177
20568	GeneID:23418	1	197447438	197447497	+	NM_201253
20578	GeneID:8476	1	227178055	227178114	-	NM_014826;NM_003607
20585	GeneID:58511	1	84880332	84880391	+	NM_058248;NM_021233
20599	GeneID:8515	1	145542213	145542272	+	NM_003637
20605	GeneID:80818	1	23686530	23686589	-	NM_030634;NM_001077195
20639	GeneID:148281	1	114632277	114632336	-	NM_205848
20640	GeneID:3142	1	221055600	221055659	+	NM_021958
20662	GeneID:8444	1	206822221	206822280	+	NM_003582;NM_001004023
20678	GeneID:388585	1	2460190	2460249	-	NM_001010926
20685	GeneID:54507	1	150532922	150532981	+	NM_019032
20703	GeneID:81839	1	116233919	116233978	+	NM_138959
20710	GeneID:3645	1	156812203	156812262	-	NM_014215
20721	GeneID:64766	1	33293651	33295592	+	NM_022753;NM_001017406
20741	GeneID:64960	1	36921894	36921953	-	NM_031280
20779	GeneID:51377	1	192985344	192985403	-	NM_015984
20790	GeneID:333926	1	113253093	113253152	-	NM_005167
20813	GeneID:4720	1	161180137	161180397	+	NM_004550
20814	GeneID:1806	1	97543900	97543959	-	NM_000110
20820	GeneID:246181	1	19593720	19593779	-	NM_001145289;NM_201252
20830	GeneID:998	1	22412944	22413003	+	NM_001791;NM_001039802;NM_044472
20849	GeneID:1491	1	70905041	70905100	+	NM_001902;NM_153742
20860	GeneID:79906	1	2289016	2290068	-	NM_024848
20874	GeneID:149478	1	45279137	45279334	+	NM_001136537
20882	GeneID:5629	1	214184905	214184964	+	NM_002763
20912	GeneID:90806	1	213181701	213181760	-	NM_144567
20933	GeneID:842	1	15818862	15818921	-	NM_001229;NM_032996
20936	GeneID:7175	1	186283789	186283848	-	NM_003292
20940	GeneID:81669	1	1321340	1321399	-	NM_030937;NM_001039577;NM_001144868;NM_001144867
20943	GeneID:441911	1	159284289	159284348	-	NM_001004467
20969	GeneID:9651	1	2436148	2436207	+	NM_014638
21015	GeneID:127281	1	2522477	2522536	+	NM_152371
21027	GeneID:64407	1	192154601	192154660	+	NM_130782
21029	GeneID:6847	1	115537395	115537548	+	NM_003176
21059	GeneID:80232	1	224573336	224573395	-	NM_025160;NM_001115113
21061	GeneID:164153	1	110655660	110655719	+	NM_203412
21077	GeneID:89872	1	154297730	154297789	+	NM_080429
21126	GeneID:5788	1	198662240	198662299	+	NM_080923
21162	GeneID:163782	1	62703266	62703325	-	NM_181712
21166	GeneID:84966	1	18704906	18704965	+	NM_032880
21183	GeneID:9563	1	9330351	9330410	+	NM_004285
21202	GeneID:142	1	226548817	226548875	-	NM_001618
21206	GeneID:23499	1	39951624	39951683	+	NM_012090;NM_033044
21219	GeneID:405	1	150784002	150784061	-	NM_001668;NM_178426;NM_178427
21245	GeneID:115352	1	157648598	157648742	-	NM_052939
21294	GeneID:51179	1	119936419	119936478	+	NM_016527;NM_001005783
21362	GeneID:353135	1	152760574	152760633	+	NM_178353
21373	GeneID:10250	1	24975357	24975416	+	NM_005839
21382	GeneID:149041	1	173900623	173900682	-	NM_172071
21394	GeneID:84134	1	161200179	161200238	+	NM_032174
21413	GeneID:10717	1	114437967	114438026	-	NM_006594
21414	GeneID:114819	1	16794197	16794256	-	NR_023386
21468	GeneID:4656	1	203052862	203052921	-	NM_002479
21471	GeneID:148930	1	47011665	47011724	-	NM_001097611
21495	GeneID:116983	1	1229541	1229802	-	NM_030649
21497	GeneID:148709	1	202843170	202843229	+	NR_002929
21512	GeneID:1131	1	240071981	240072040	+	NM_000740
21519	GeneID:1117	1	111784040	111784882	+	NM_004000;NM_001025197;NM_001025199
21523	GeneID:81849	1	77529022	77529081	+	NM_030965
21553	GeneID:2205	1	159277536	159277595	+	NM_002001
21577	GeneID:57554	1	70555467	70573458	+	NM_020794
21594	GeneID:4921	1	162749922	162749981	+	NM_006182;NM_001014796
21656	GeneID:3716	1	65301870	65303645	-	NM_002227
21659	GeneID:51094	1	202910266	202910325	-	NM_015999;NM_001127687
21674	GeneID:8659	1	19209838	19209897	-	NM_003748;NM_001161504;NM_170726
21691	GeneID:79971	1	68591628	68591687	-	NM_024911
21699	GeneID:89886	1	159921437	159921496	-	NM_001146173;NM_033438;NM_001146172
21727	GeneID:127002	1	110034325	110035252	+	NM_153340
21753	GeneID:284613	1	110040601	110040660	+	NM_182580;NM_001134400;NM_001134403;NM_001134404;NM_001134402
21781	GeneID:4808	1	116380873	116380932	-	NM_005599;NM_001111061
21793	GeneID:9507	1	161159646	161159705	-	NM_005099
21796	GeneID:10026	1	77554917	77554976	-	NM_005482
21812	GeneID:9877	1	203821497	203821554	+	NM_014827
21826	GeneID:55219	1	25817960	25818019	+	NM_018202
21834	GeneID:3570	1	154438916	154438975	+	NM_181359;NM_000565
21846	GeneID:8497	1	203047602	203047661	+	NM_015053
21848	GeneID:284611	1	109171389	109172231	+	NM_001010883
21854	GeneID:55127	1	236715359	236715409	-	NM_018072
21874	GeneID:4524	1	11846405	11846464	-	NM_005957
21881	GeneID:112950	1	43849798	43849857	-	NM_052877
21888	GeneID:57463	1	110050580	110050639	-	NM_020703
21889	GeneID:127933	1	162493055	162493114	+	NM_175866
21894	GeneID:65108	1	32799956	32800015	-	NM_023009
21912	GeneID:115361	1	89647736	89647795	-	NM_052941
21924	GeneID:64121	1	39305312	39305371	-	NM_022157
21926	GeneID:6118	1	28218305	28218364	-	NM_002946
21935	GeneID:6738	1	193038664	193038723	+	NM_004600;NM_001042369
21946	GeneID:5743	1	186641469	186641528	-	NM_000963
21986	GeneID:23566	1	85279114	85279173	-	NM_012152
21998	GeneID:3140	1	181024482	181024541	+	NM_001531
22004	GeneID:55532	1	220088445	220088504	-	NM_018713
22017	GeneID:1510	1	206328847	206329007	+	NM_001910
22058	GeneID:65243	1	40929073	40929132	+	NM_023070
22066	GeneID:3725	1	59247729	59247788	-	NM_002228
22073	GeneID:255231	1	85392195	85392254	-	NM_153259
22074	GeneID:64388	1	240655162	240655221	-	NM_022469
22086	GeneID:84275	1	9642451	9642510	+	NM_032315
22091	GeneID:8880	1	78414326	78414385	-	NM_003902
22108	GeneID:1296	1	36560863	36560922	-	NM_005202
22158	GeneID:356	1	172635685	172635744	+	NM_000639
22163	GeneID:8564	1	241753373	241753522	+	NM_003679
22173	GeneID:8289	1	27101288	27101347	+	NM_006015
22176	GeneID:259283	1	23965657	23965716	+	NR_027042
22180	GeneID:126668	1	154475205	154475264	+	NM_001098475;NM_182499
22200	GeneID:2563	1	1961134	1961193	+	NM_000815
22234	GeneID:55450	1	20810152	20810211	-	NM_018584
22269	GeneID:51538	1	31821677	31821736	+	NM_016505
22278	GeneID:84196	1	22005479	22005538	-	NM_032236
22319	GeneID:3586	1	206941394	206941453	-	NM_000572
22330	GeneID:286826	1	226418948	226419007	-	NM_173083
22354	GeneID:51100	1	87208809	87208865	+	NM_016009
22359	GeneID:9698	1	31404594	31404653	-	NM_014676;NM_001020658
22382	GeneID:5284	1	207101935	207101994	-	NM_002644
22389	GeneID:100130633	1	35449438	35449497	-	XM_001724926;XM_001725169;XM_001723998
22464	GeneID:63906	1	27217370	27217429	-	NM_022078
22467	GeneID:257194	1	71872216	71872275	-	NM_173808
22474	GeneID:81669	1	1322663	1322722	-	NM_030937;NM_001039577;NM_001144868;NM_001144867
22485	GeneID:57829	1	238046108	238048089	-	NM_021186
22500	GeneID:2810	1	27190108	27190167	+	NM_006142
22510	GeneID:142	1	226548817	226548875	-	NM_001618
22537	GeneID:3756	1	210856675	210856734	-	NM_172362;NM_002238
22549	GeneID:56063	1	32682017	32682076	-	NM_019118
22564	GeneID:8407	1	159890194	159890253	-	NM_003564
22573	GeneID:387338	1	46810756	46810815	+	NM_199044
22575	GeneID:54991	1	1017589	1017648	-	NM_017891
22588	GeneID:114625	1	43310034	43310093	+	NM_018538;NM_001017922
22630	GeneID:57198	1	154323478	154323537	+	NM_020452
22645	GeneID:388588	1	3691947	3692006	+	NM_001163724
22657	GeneID:58480	1	228879425	228879484	+	NM_021205
22663	GeneID:11079	1	2335657	2335716	+	NM_007033
22672	GeneID:991	1	43826537	43826596	+	NM_001255
22771	GeneID:51060	1	52486657	52489194	-	NM_015913
22815	GeneID:8289	1	27107178	27107237	+	NM_006015;NM_139135
22839	GeneID:54482	1	100615850	100615909	+	NM_019083
22864	GeneID:79699	1	53290938	53290997	+	NM_024646
22893	GeneID:115352	1	157648124	157648183	-	NM_052939
22937	GeneID:84676	1	26377842	26377901	-	NM_032588
22950	GeneID:3766	1	160008546	160008605	-	NM_002241
22957	GeneID:26523	1	36379548	36379607	+	NM_012199
23007	GeneID:8799	1	145523293	145523352	+	NM_003846
23016	GeneID:127391	1	40717273	40717332	+	NM_001008740
23034	GeneID:4803	1	115829294	115829353	-	NM_002506
23042	GeneID:29920	1	226108253	226108312	-	NM_013328
23083	GeneID:103	1	154557227	154557286	-	NM_001111;NM_015840;NM_015841;NM_001025107
23099	GeneID:90874	1	120162394	120162453	-	NM_001080470
23138	GeneID:5293	1	9788305	9788364	+	NM_005026
23177	GeneID:2786	1	235714172	235714231	-	NM_001098721;NM_004485;NM_001098722
23191	GeneID:23013	1	16266697	16266756	+	NM_015001
23200	GeneID:6280	1	153330874	153333143	+	NM_002965
23201	GeneID:249	1	21903084	21903884	+	NM_001127501;NM_000478
23207	GeneID:23248	1	150445919	150445978	+	NM_015203
23250	GeneID:7482	1	113063369	113063428	+	NM_024494;NM_004185
23272	GeneID:116123	1	166591158	166591217	+	NR_002925
23278	GeneID:9372	1	52812073	52812132	+	NM_004799;NM_007324
23284	GeneID:84288	1	245246774	245246970	+	NM_032328;NR_026587;NR_026588;NR_026586;NM_001143943
23286	GeneID:360023	1	197123336	197123395	-	NM_194314
23305	GeneID:29914	1	11346237	11346296	+	NM_013319
23325	GeneID:9410	1	31732882	31732941	-	NM_004814
23338	GeneID:824	1	223963400	223963459	+	NM_001146068;NM_001748
23354	GeneID:3192	1	245027491	245027550	-	NM_031844;NM_004501
23355	GeneID:10103	1	46651173	46651232	+	NM_005727
23371	GeneID:83932	1	231489251	231489310	+	NM_032018;NM_001010984
23383	GeneID:27095	1	36603404	36603463	-	NM_014408
23388	GeneID:10630	1	13940822	13940881	+	NM_001006624;NM_006474;NM_198389;NM_001006625
23393	GeneID:729614	1	16161159	16161218	-	NR_024279
23421	GeneID:83998	1	120337140	120337199	-	NM_032044;NM_001159352
23439	GeneID:116228	1	245007601	245007660	+	NM_198076
23446	GeneID:9970	1	161199616	161199675	-	NM_005122;NM_001077470;NM_001077472;NM_001077479;NM_001077480;NM_001077481;NM_001077482;NM_001077471
23465	GeneID:164091	1	26189730	26189789	-	NM_178422
23481	GeneID:255104	1	20009195	20009254	-	NM_181719
23485	GeneID:284695	1	90493706	90493765	+	NM_182976
23514	GeneID:54455	1	16577139	16577198	-	NM_018994
23520	GeneID:54432	1	54317551	54317610	-	NM_018982
23535	GeneID:56776	1	240637674	240637733	+	NM_020066
23548	GeneID:3321	1	117120050	117120109	-	NM_001007237;NM_001542
23570	GeneID:8704	1	44456570	44456629	+	NM_003780;NM_001005417
23580	GeneID:23421	1	63920094	63920146	-	NM_014288
23592	GeneID:1802	1	44438850	44438909	+	NM_001384;NM_001039589
23603	GeneID:6007	1	25656683	25656742	+	NM_016124;NM_001127691
23628	GeneID:1314	1	160258423	160258482	-	NM_004371;NM_001098398
23650	GeneID:2330	1	146687376	146687435	-	NM_001461;NM_001144829;NM_001144830
23676	GeneID:8659	1	19198177	19198236	-	NM_003748;NM_001161504;NM_170726
23691	GeneID:11009	1	207076971	207077030	+	NM_006850;NM_181339
23697	GeneID:183	1	230838531	230838590	-	NM_000029
23718	GeneID:5692	1	151374330	151374389	+	NM_002796
23722	GeneID:4146	1	31188920	31188979	-	NM_002379
23725	GeneID:55700	1	36646159	36646218	+	NM_018067
23736	GeneID:388759	1	247275299	247275358	-	NM_207401
23738	GeneID:57708	1	67442362	67447477	+	NM_020948;NM_001077700;NM_001077701;NM_001077702;NM_001077703;NM_001077704;NM_001146110;NM_001146112;NM_001146113;NM_001146111
23767	GeneID:7100	1	223284067	223284126	-	NM_003268
23772	GeneID:9213	1	180854901	180854960	+	NM_004736;NM_001135669
23783	GeneID:23334	1	43916608	43916667	+	NM_015284
23790	GeneID:51127	1	228596438	228596917	-	NM_016102;NM_001024940;NM_001024941
23796	GeneID:998	1	22413313	22417933	+	NM_001791;NM_001039802
23848	GeneID:6464	1	154935081	154935140	-	NM_003029;NM_183001;NM_001130040;NM_001130041
23872	GeneID:23013	1	16264343	16264402	+	NM_015001
23875	GeneID:23576	1	85784474	85784533	-	NM_012137;NM_001134445
23878	GeneID:26052	1	172381687	172381746	+	NM_015569;NM_001136127
23909	GeneID:9261	1	206906082	206906141	+	NM_004759;NM_032960
23952	GeneID:81611	1	150202979	150203028	-	NM_030920;NM_001136479
23954	GeneID:284521	1	248264139	248264198	+	NM_175911
23970	GeneID:8613	1	56960840	56960899	-	NM_177414;NM_003713
23981	GeneID:64326	1	175916323	175916376	-	NM_022457;NM_001001740
23999	GeneID:5142	1	66838825	66838884	+	NM_002600;NM_001037339;NM_001037340;NM_001037341
24019	GeneID:2153	1	169483565	169483624	-	NM_000130
24020	GeneID:6342	1	53516467	53516526	+	NM_001007250;NM_002979;NM_001007099;NM_001007100
24021	GeneID:22796	1	230825862	230827151	+	NM_007357;NM_001145036
24025	GeneID:5081	1	19029764	19062158	+	NM_001135254;NM_013945;NM_002584
24031	GeneID:2268	1	27943754	27943807	-	NM_005248;NM_001042729;NM_001042747
24049	GeneID:8682	1	160184975	160185034	+	NM_003768
24050	GeneID:7049	1	92148888	92148947	-	NM_003243
24100	GeneID:64856	1	1376065	1376124	+	NM_022834;NM_199121
24109	GeneID:93183	1	160000182	160000241	-	NM_145167
24132	GeneID:4774	1	61928326	61928385	+	NM_005595;NM_001145511;NM_001145512;NM_001134673
24142	GeneID:51686	1	151742646	151742702	+	NM_001134939;NM_016178
24143	GeneID:127703	1	36180104	36180163	-	NM_152374
24205	GeneID:254268	1	109391377	109391436	-	NM_152763
24208	GeneID:6464	1	154935081	154935140	-	NM_003029;NM_183001;NM_001130040;NM_001130041
24224	GeneID:57801	1	934641	934700	-	NM_021170;NM_001142467
24266	GeneID:388743	1	223715085	223715144	-	NM_001143962
24269	GeneID:10163	1	27732928	27732987	-	NM_006990
24275	GeneID:9911	1	205238834	205238893	+	NM_014858
24290	GeneID:284716	1	42883794	42883853	+	NM_173642
24321	GeneID:2635	1	89473453	89473512	-	NM_018284
24349	GeneID:9156	1	242048717	242048776	+	NM_130398;NM_003686;NM_006027
24395	GeneID:200205	1	228362707	228362858	+	NM_001010867
24403	GeneID:80772	1	1263506	1263565	+	NM_001029885
24419	GeneID:140625	1	2939392	2939451	+	NM_080431
24424	GeneID:998	1	22412944	22413003	+	NM_001791;NM_001039802;NM_044472
24445	GeneID:9019	1	167758422	167758481	+	NM_003953;NM_001146191;NM_024569
24448	GeneID:8574	1	19630593	19630652	-	NM_003689
24502	GeneID:26027	1	55070746	55070795	+	NM_015547;NM_147161
24525	GeneID:114784	1	34076750	34076809	-	NM_052896
24548	GeneID:3284	1	119964672	119964731	+	NM_000198
24562	GeneID:4893	1	115249933	115249992	-	NM_002524
24570	GeneID:4194	1	204518623	204518682	+	NM_002393;NR_024171
24571	GeneID:126917	1	19230809	19230868	-	NM_001136265
24574	GeneID:51592	1	114948068	114948127	-	NM_015906;NM_033020
24583	GeneID:149111	1	224928164	224928223	+	NM_152495
24601	GeneID:11009	1	207074947	207075351	+	NM_006850;NM_181339
24640	GeneID:127670	1	182367774	182367833	-	NM_172000
24652	GeneID:317705	1	247419837	247419896	+	NM_173858
24654	GeneID:254428	1	205767883	205767942	-	NM_173854
24662	GeneID:3725	1	59247729	59247788	-	NM_002228
24668	GeneID:127254	1	75034062	75034121	-	NM_001002912
24687	GeneID:148867	1	101431369	101431428	+	NM_133496;NM_001144884
24709	GeneID:257101	1	26688125	26688180	-	NM_173574;NM_001114759
24729	GeneID:80003	1	233119921	233119980	-	NM_014801
24757	GeneID:6497	1	2237516	2237575	+	NM_003036
24772	GeneID:8547	1	27695826	27695885	-	NM_003665;NM_173452
24785	GeneID:55157	1	173827125	173827184	+	NM_018122
24791	GeneID:57863	1	159171462	159171521	+	NM_021189;NM_001127173
24856	GeneID:126668	1	154520382	154520441	+	NM_001098475;NM_182499
24869	GeneID:23057	1	183220896	183220955	-	NM_015039;NM_170706
24897	GeneID:84451	1	233518984	233519043	+	NM_032435
24902	GeneID:23352	1	19403232	19403288	-	NM_020765
24914	GeneID:9047	1	156776184	156776243	-	NM_003975;NM_001161441;NM_001161442;NM_001161443
24965	GeneID:79947	1	26786577	26786635	+	NM_024887;NM_205861
24973	GeneID:1952	1	109817992	109818051	+	NM_001408
24990	GeneID:576	1	32192931	32192990	-	NM_001703
24992	GeneID:26135	1	67878476	67878535	-	NM_001018067;NM_001018068;NM_001018069;NM_015640
25013	GeneID:26009	1	78030562	78030621	-	NM_015534
25039	GeneID:8490	1	163117059	163117118	-	NM_003617
25046	GeneID:10022	1	67263680	67263739	-	NM_005478
25055	GeneID:467	1	212792837	212792896	+	NM_001030287;NM_001040619;NM_001674
25080	GeneID:30836	1	94336298	94336351	-	NM_014597
25085	GeneID:3399	1	23885666	23885725	-	NM_002167
25107	GeneID:6487	1	44396560	44396619	+	NM_006279;NM_174963;NM_174964;NM_174965;NM_174966;NM_174967;NM_174968;NM_174969;NM_174970;NM_174971
25120	GeneID:3932	1	32751432	32751491	+	NM_005356;NM_001042771
25159	GeneID:339453	1	1470244	1470303	-	NM_001114748
25164	GeneID:63967	1	36204117	36204176	-	NM_022111
25186	GeneID:65260	1	53152546	53152605	-	NM_023077
25188	GeneID:10250	1	24999024	24999083	+	NM_005839
25190	GeneID:4653	1	171604592	171604651	-	NM_000261
25194	GeneID:777	1	181767979	181768038	+	NM_000721
25208	GeneID:4070	1	59041409	59041468	-	NM_002353
25228	GeneID:117157	1	162366063	162366122	-	NM_053282
25236	GeneID:2060	1	51821794	51821853	-	NM_001981;NM_001159969
25241	GeneID:6339	1	1226313	1226483	+	NM_002978;NM_001130413
25289	GeneID:9563	1	9328750	9328808	+	NM_004285
25333	GeneID:60313	1	46095322	46096184	-	NM_021639
25337	GeneID:9967	1	36769967	36770026	+	NM_005119
25358	GeneID:6464	1	154935081	154935140	-	NM_003029;NM_183001;NM_001130040;NM_001130041
25378	GeneID:7804	1	53712480	53712539	-	NM_001018054;NM_033300;NM_017522;NM_004631
25398	GeneID:388610	1	27326919	27326978	+	NM_001013642
25410	GeneID:79819	1	67278946	67279005	-	NM_024763
25418	GeneID:23038	1	27633315	27633374	+	NM_015023
25451	GeneID:54855	1	118166904	118166963	+	NM_017709
25460	GeneID:7813	1	93131511	93142735	-	NM_005665
25466	GeneID:10380	1	220231098	220231157	-	NM_006085
25505	GeneID:5192	1	2336855	2336914	-	NM_153818;NM_002617
25523	GeneID:55700	1	36645949	36646008	+	NM_018067
25564	GeneID:23057	1	183217781	183217840	-	NM_015039;NM_170706
25589	GeneID:5362	1	208196274	208196333	-	NM_025179
25604	GeneID:51058	1	43317799	43317858	+	NM_015911
25605	GeneID:148789	1	235647649	235647708	-	NM_152490
25616	GeneID:4914	1	156845432	156845904	+	NM_001007792;NM_002529;NM_001012331
25650	GeneID:27097	1	229729364	229729423	-	NM_014409
25662	GeneID:27	1	179068812	179068871	-	NM_005158;NM_007314;NM_001100108;NM_001136000
25700	GeneID:3925	1	26211435	26211494	-	NM_001145454
25741	GeneID:64766	1	33324215	33324274	+	NM_022753
25772	GeneID:909	1	158227237	158227296	+	NM_001763
25822	GeneID:284656	1	38181779	38181838	-	NM_001099439
25833	GeneID:100130557	1	41157474	41157533	-	NR_024567
25870	GeneID:159	1	244582083	244582142	-	NM_001126
25871	GeneID:1513	1	150768853	150768912	-	NM_000396
25886	GeneID:23421	1	63920094	63920146	-	NM_014288
25928	GeneID:58155	1	97279985	97280044	+	NM_021190
25952	GeneID:23261	1	7827043	7827102	+	NM_015215
25984	GeneID:92344	1	170522136	170522195	+	NR_027397;NM_152281
25987	GeneID:23254	1	15361246	15361305	+	NM_015209;NM_001017999;NM_001018000;NM_001018001;NM_201628
25995	GeneID:5788	1	198725270	198725329	+	NM_080921;NM_002838;NM_080922
25996	GeneID:115350	1	157765543	157765602	-	NM_052938;NM_001159397;NM_001159398
26002	GeneID:9900	1	149878398	149879300	-	NM_014849
26006	GeneID:64783	1	110884655	110884714	+	NM_022768
26030	GeneID:54587	1	1288099	1288158	-	NM_032348
26065	GeneID:5972	1	204131236	204131293	-	NM_000537
26070	GeneID:5867	1	229439968	229440027	+	NM_004578
26086	GeneID:7161	1	3648025	3648084	+	NM_005427;NM_001126240;NM_001126242
26175	GeneID:9674	1	175126622	175126681	-	NM_014656;NM_001162893;NM_001162894;NM_001162895
26224	GeneID:4904	1	43149094	43159175	+	NM_004559
26229	GeneID:5909	1	21928177	21928234	-	NM_001145657;NM_001145658;NM_002885
26301	GeneID:4879	1	11917629	11917688	-	NM_002521
26328	GeneID:128338	1	111662505	111662564	-	NM_178454
26333	GeneID:5321	1	186957652	186957711	+	NM_024420
26395	GeneID:347735	1	31906017	31906954	+	NM_178865
26409	GeneID:56776	1	240638105	240638164	+	NM_020066
26410	GeneID:55204	1	150618773	150618832	-	NM_018178
26419	GeneID:80232	1	224577164	224577223	-	NM_025160;NM_001115113
26420	GeneID:2328	1	171086488	171086547	+	NM_006894;NM_001002294
26439	GeneID:85369	1	110596897	110596956	+	NM_033088
26446	GeneID:10472	1	244219111	244219170	+	NM_205768;NM_006352
26448	GeneID:2058	1	220142404	220142463	-	NM_004446
26464	GeneID:6464	1	154935081	154935140	-	NM_003029;NM_183001;NM_001130040;NM_001130041
26514	GeneID:79033	1	44773981	44774039	-	NM_024066
26515	GeneID:5738	1	117529671	117529730	+	NM_020440
26542	GeneID:10092	1	183596531	183596590	-	NM_005717
26554	GeneID:998	1	22412944	22413003	+	NM_001791;NM_001039802;NM_044472
26582	GeneID:4548	1	237066633	237066692	+	NM_000254
26596	GeneID:9406	1	71536558	71536617	-	NM_005455;NM_203350
26615	GeneID:9877	1	203822911	203822970	+	NM_014827
26621	GeneID:84958	1	27680204	27680263	+	NM_032872
26631	GeneID:51744	1	160802309	160802365	-	NM_016382
26737	GeneID:10691	1	29041171	29041230	+	NM_024482;NM_006582
26738	GeneID:149563	1	16332953	16333012	+	NM_178840
26777	GeneID:183	1	230838531	230838590	-	NM_000029
26826	GeneID:5686	1	109954511	109954711	-	NM_002790
26846	GeneID:1805	1	168670278	168670337	-	NM_001937
26849	GeneID:55119	1	109242556	109242615	+	NM_018061
26851	GeneID:55083	1	245866263	245866321	+	NM_018012
26864	GeneID:23358	1	55532524	55532583	-	NM_015306
26873	GeneID:6146	1	6246356	6246415	-	NM_000983
26877	GeneID:5081	1	19062541	19062600	+	NM_013945;NM_002584
26903	GeneID:9939	1	145511184	145511243	+	NM_005105
26910	GeneID:6390	1	17354342	17355135	-	NM_003000
26920	GeneID:5525	1	212535058	212535117	+	NM_006243
26947	GeneID:100130071	1	6327110	6327169	+	XR_078217;XR_079215;XR_078875
26948	GeneID:23013	1	16266686	16266745	+	NM_015001
26953	GeneID:63976	1	3355062	3355121	+	NM_022114;NM_199454
27040	GeneID:6708	1	158580637	158580696	-	NM_003126
27077	GeneID:5824	1	160246808	160246867	-	NM_002857;NM_001131039
27088	GeneID:29101	1	1477329	1477388	-	NM_014188
27093	GeneID:4878	1	11905881	11905940	-	NM_006172
27096	GeneID:574036	1	210404869	210404928	-	NR_024337
27099	GeneID:55706	1	54233479	54233538	-	NM_018087
27128	GeneID:2268	1	27938838	27938897	-	NM_005248;NM_001042729;NM_001042747
27173	GeneID:25909	1	247012930	247012989	-	NM_015446
27174	GeneID:163590	1	179814352	179814411	-	NM_145034
27181	GeneID:729614	1	16160818	16160877	-	NR_024279
27210	GeneID:477	1	160113275	160113334	+	NM_000702
27213	GeneID:57147	1	169822334	169822393	-	NM_020423;NM_181093
27218	GeneID:391112	1	158517311	158517370	-	NM_001005189
27224	GeneID:126868	1	116676755	116676814	+	NM_152367
27225	GeneID:64754	1	245912797	245912856	-	NM_022743
27226	GeneID:4524	1	11846405	11846464	-	NM_005957
27246	GeneID:9898	1	154234145	154235609	+	NM_001127320
27251	GeneID:50717	1	160209420	160209479	-	NR_028105;NR_028106
27277	GeneID:7257	1	231701692	231701751	+	NM_005999
27328	GeneID:7292	1	173153179	173153238	-	NM_003326
27329	GeneID:126859	1	179437704	179437763	+	NM_182766;NM_144696
27375	GeneID:10456	1	154248146	154248205	+	NM_006118;NM_001018837
27388	GeneID:7135	1	201384353	201386936	-	NM_003281
27390	GeneID:84618	1	40125094	40125153	-	NM_032526
27392	GeneID:64710	1	205682240	205682299	-	NM_022731
27397	GeneID:83540	1	163325144	163325203	+	NM_031423;NM_145697
27411	GeneID:360023	1	197168866	197168925	-	NM_194314
27417	GeneID:9341	1	7838176	7838226	+	NM_004781
27471	GeneID:5394	1	11126789	11128107	-	NM_001001998;NM_002685
27495	GeneID:164127	1	223568724	223568783	+	NM_152610
27503	GeneID:79947	1	26784308	26784367	+	NM_024887;NM_205861
27505	GeneID:965	1	117064566	117078606	-	NM_001779;NR_026665;NM_001144822
27514	GeneID:1912	1	33834205	33836062	-	NM_198040
27529	GeneID:2329	1	171310969	171311028	+	NM_002022
27543	GeneID:23095	1	10441250	10441309	+	NM_015074
27571	GeneID:79098	1	207195108	207195167	-	NM_023938;NM_001083924
27580	GeneID:93190	1	12821032	12821091	+	NM_152290
27641	GeneID:54797	1	28661889	28661948	+	NM_017638;NM_001127350
27674	GeneID:64769	1	37959051	37959110	-	NM_022756
27700	GeneID:359948	1	234742573	234742632	-	NM_182972;NM_001077397
27711	GeneID:353140	1	152648941	152648999	+	NM_178429
27742	GeneID:9672	1	31343241	31343300	-	NM_014654
27777	GeneID:22911	1	109513333	109513392	-	NM_014969;NM_001142550;NM_001142551
27778	GeneID:54856	1	155720375	155720434	-	NM_001037533
27791	GeneID:23528	1	200376333	200376392	-	NM_012482
27843	GeneID:387338	1	46827494	46827553	+	NM_199044
27846	GeneID:9064	1	27682205	27682544	-	NM_004672
27859	GeneID:654790	1	161255021	161255080	+	NM_001102566
27862	GeneID:200010	1	48713661	48713720	+	NM_001011547;NM_001135181
27868	GeneID:148534	1	95658415	95658474	+	NM_152487
27873	GeneID:3707	1	226819587	226819646	-	NM_002221
27880	GeneID:9731	1	3740105	3742359	-	NM_014704
27890	GeneID:356	1	172635685	172635744	+	NM_000639
27897	GeneID:163778	1	152944580	152944639	+	NM_173080
27899	GeneID:1314	1	160276222	160276281	-	NM_004371;NM_001098398
27906	GeneID:128346	1	112021034	112021093	+	NM_174896
27924	GeneID:149465	1	43675692	43675751	+	NM_152498
27941	GeneID:7075	1	43788328	43788387	+	NM_005424
27947	GeneID:5322	1	20417423	20417482	+	NM_000929
27956	GeneID:22826	1	28526870	28526929	-	NM_014280
27970	GeneID:9410	1	31762149	31762208	-	NM_004814
28005	GeneID:51278	1	181058744	181058803	+	NM_016545
28007	GeneID:54587	1	1289452	1289597	-	NM_032348
28056	GeneID:81611	1	150191077	150191136	-	NM_030920;NM_001136479;NM_001136478
28072	GeneID:84842	1	45794060	45794119	+	NM_032756
28087	GeneID:149095	1	155015973	155018415	+	NM_152494;NM_001143687
28102	GeneID:23421	1	63920094	63920146	-	NM_014288
28175	GeneID:114784	1	34033282	34033341	-	NM_052896
28183	GeneID:91687	1	173772123	173772182	-	NM_033319;NM_001127181
28193	GeneID:1263	1	45271594	45271654	+	NM_004073
28210	GeneID:6282	1	152005160	152005219	-	NM_005620
28224	GeneID:115361	1	89652014	89652072	-	NM_052941
28233	GeneID:9214	1	207078364	207078423	-	NM_005449;NM_001142472;NM_001142473
28236	GeneID:3766	1	160011504	160011563	-	NM_002241
28259	GeneID:553115	1	32096155	32096214	-	NM_012392
28262	GeneID:1378	1	207803895	207803954	+	NM_000573;NM_000651
28263	GeneID:6497	1	2239373	2239432	+	NM_003036
28278	GeneID:7170	1	154127945	154128004	-	NM_153649;NM_001043351;NM_001043352;NM_001043353
28296	GeneID:127385	1	159505498	159505557	-	NM_001004469
28310	GeneID:88	1	236925943	236926002	+	NM_001103
28314	GeneID:284677	1	159804719	159804778	-	NM_001134233
28316	GeneID:5743	1	186641469	186641528	-	NM_000963
28319	GeneID:58497	1	151007111	151007170	+	NM_021222
28322	GeneID:6464	1	154935081	154935140	-	NM_003029;NM_183001;NM_001130040;NM_001130041
28347	GeneID:64388	1	240653977	240654036	-	NM_022469
28353	GeneID:100131187	1	161007764	161007823	-	NM_001113207;NM_001113205;NM_001113206
28373	GeneID:25903	1	161953217	161953276	-	NM_015441
28378	GeneID:4524	1	11846405	11846464	-	NM_005957
28387	GeneID:8704	1	44451263	44455998	+	NM_003780;NM_001005417
28396	GeneID:54751	1	16112685	16112744	+	NM_017556;NM_001024216
28401	GeneID:3491	1	86049171	86049230	+	NM_001554
28402	GeneID:647219	1	201083871	201083930	-	XM_001719321;XM_940966;XM_001718227
28406	GeneID:963	1	111441803	111441862	+	NM_001040033;NM_000560
28414	GeneID:4524	1	11854421	11854480	-	NM_005957
28426	GeneID:79699	1	53287143	53287202	+	NM_024646
28447	GeneID:81494	1	196978300	196978359	+	NM_030787
28468	GeneID:2328	1	171083380	171083439	+	NM_006894;NM_001002294
28483	GeneID:3633	1	38329986	38330045	-	NM_005540
28498	GeneID:23341	1	15897649	15897708	+	NM_015291
28521	GeneID:140576	1	153579675	153579734	-	NM_080388
28526	GeneID:26009	1	78030562	78030621	-	NM_015534
28550	GeneID:7809	1	55474262	55474321	+	NM_057176
28558	GeneID:2899	1	37261258	37261317	-	NM_000831
28621	GeneID:23400	1	17312834	17312997	-	NM_022089;NM_001141973
28650	GeneID:375056	1	222839273	222839332	+	NM_198551
28664	GeneID:54952	1	28904907	28904966	+	NM_017846;NR_003109
28674	GeneID:6279	1	153362548	153362607	-	NM_002964
28680	GeneID:400745	1	21047783	21047842	-	NM_001103160;NM_001103161
28683	GeneID:1063	1	214837308	214837367	+	NM_016343
28691	GeneID:4595	1	45794999	45795058	-	NM_001128425;NM_012222;NM_001048171;NM_001048172;NM_001048173;NM_001048174
28696	GeneID:6429	1	29474499	29474558	-	NM_005626
28713	GeneID:55966	1	4842908	4842967	+	NM_018836
28758	GeneID:103	1	154555816*	154555875*	-	NM_001111;NM_015840;NM_015841;NM_001025107
28772	GeneID:339479	1	190067240	190067299	-	NM_199051
28783	GeneID:149041	1	173907797	173907856	-	NM_172071
28804	GeneID:26523	1	36389694	36389753	+	NM_012199
28828	GeneID:7389	1	45480655	45481044	+	NM_000374
28892	GeneID:4582	1	155158652	155159726	-	NM_001044390;NM_001044391;NM_001044392;NM_001044393;NM_002456;NM_001018016;NM_001018017
28906	GeneID:128209	1	44599490	44599549	+	NM_173484
28910	GeneID:2153	1	169483565	169483624	-	NM_000130
28912	GeneID:79363	1	16559110	16559415	-	NM_030907
28913	GeneID:10712	1	155217024	155217083	-	NM_006589;NM_198264
28919	GeneID:10327	1	46034817	46034876	+	NM_006066;NM_153326
28926	GeneID:914	1	117311778	117311837	+	NM_001767
28934	GeneID:460	1	176833329	176833388	-	NM_004319
28937	GeneID:8503	1	46508539	46508599	-	NM_003629;NM_001114172
28951	GeneID:55735	1	6694375	6694433	-	NM_018198
28957	GeneID:84283	1	156261873	156261932	+	NM_032323;NR_026678
29052	GeneID:56256	1	210416034	210416093	+	NM_019605
29053	GeneID:23463	1	6281316	6281375	-	NM_012405
29055	GeneID:3932	1	32751432	32751491	+	NM_005356;NM_001042771
29120	GeneID:7042	1	218614784	218614843	+	NM_003238;NM_001135599
29192	GeneID:339501	1	228034100	228034159	+	NM_183062
29196	GeneID:8490	1	163112130	163112189	-	NM_003617
29199	GeneID:27293	1	28282458	28282517	+	NM_014474;NM_001009568
29218	GeneID:57190	1	26143621	26143680	+	NM_020451;NM_206926
29234	GeneID:440585	1	43621873	43621931	+	NM_001101376
29235	GeneID:1510	1	206332029	206332088	+	NM_001910;NM_148964
29238	GeneID:9910	1	174668678	174668737	+	NM_014857
29253	GeneID:5788	1	198725270	198725329	+	NM_080921;NM_002838;NM_080922
29254	GeneID:1901	1	101706321	101706380	+	NM_001400
29299	GeneID:5629	1	214209219	214209278	+	NM_002763
29316	GeneID:79630	1	150253251	150253310	+	NM_024579
29333	GeneID:254173	1	1120389	1120448	+	NM_153254;NM_001130045
29340	GeneID:128338	1	111660701	111660760	-	NM_178454
29370	GeneID:26092	1	179887170	179887229	+	NM_015602
29374	GeneID:4610	1	40366353	40366412	-	NM_005376
29412	GeneID:5743	1	186641469	186641528	-	NM_000963
29427	GeneID:8707	1	193149480	193149539	-	NM_003783
29448	GeneID:84066	1	178489534	178489829	+	NM_032126
29457	GeneID:51514	1	212277852	212277911	+	NM_016448
29467	GeneID:199964	1	55457506	55457565	+	NM_182532
29488	GeneID:54897	1	10708118	10708177	-	NM_017766;NM_001079843
29494	GeneID:5192	1	2341862	2343860	-	NM_153818;NM_002617
29499	GeneID:9725	1	226033687	226033746	-	NM_014698
29500	GeneID:79573	1	231042244	231042303	-	NM_024525;NM_001122835
29516	GeneID:64834	1	43829737	43829796	-	NM_022821
29560	GeneID:2135	1	101338565	101338624	-	NM_001439;NM_001033025
29564	GeneID:51377	1	192990253	192990312	-	NM_015984
29571	GeneID:912	1	158154271	158154330	+	NM_001766
29576	GeneID:84838	1	247471862	247473031	-	NM_032752
29661	GeneID:149175	1	38266643	38266702	+	NM_152496;NM_001031740;NM_001113482
29718	GeneID:54344	1	155112484	155112543	-	NM_018973;NM_153741
29762	GeneID:10000	1	243716141	243716200	-	NM_181690;NM_005465
29763	GeneID:29943	1	17570627	17570686	+	NM_013358
29781	GeneID:391037	1	48625222	48625281	-	NR_026749
29789	GeneID:10277	1	10241075	10241134	+	NM_001105562;NM_006048
29796	GeneID:163747	1	55280595	55280654	+	NM_152607;NM_001110533
29822	GeneID:1802	1	44438390	44438449	+	NM_001384;NM_001039589
29847	GeneID:7143	1	175299340	175304874	-	NM_003285
29856	GeneID:5279	1	172410786	172410845	-	NM_002642;NM_153747
29900	GeneID:10885	1	118502517	118502576	+	NM_006784
29911	GeneID:54626	1	6475737	6475796	-	NM_019089
29917	GeneID:127687	1	38275051	38275110	+	NM_198446;NM_001142726
29927	GeneID:100129138	1	104616336	104616395	+	XR_036957;XR_037141;XR_037310
29935	GeneID:10440	1	201938998	201939057	+	NM_006335
29979	GeneID:1604	1	207510071	207510130	+	NM_000574;NM_001114752
29986	GeneID:23285	1	92649667	92649726	+	NM_015237
29991	GeneID:9911	1	205242117	205242176	+	NM_014858
30000	GeneID:115350	1	157765306	157765365	-	NM_052938;NM_001159397;NM_001159398
30032	GeneID:149620	1	111827448	111827622	+	NR_003928
30046	GeneID:7161	1	3649541	3649600	+	NM_005427;NM_001126240;NM_001126241;NM_001126242
30055	GeneID:5538	1	40538525	40538584	-	NM_000310;NM_001142604
30065	GeneID:163859	1	226172908	226172967	-	NM_152608
30085	GeneID:49856	1	3548815	3548874	-	NM_017818
30091	GeneID:79727	1	26755699	26755758	+	NM_024674
30117	GeneID:3737	1	111146942	111147001	-	NM_004974
30172	GeneID:164091	1	26188700	26188759	-	NM_178422
30229	GeneID:5743	1	186641469	186641528	-	NM_000963
30325	GeneID:51043	1	154990694	154990753	+	NM_015872
30338	GeneID:533	1	44443706	44443765	+	NM_004047;NM_001039457
30408	GeneID:26254	1	203467900	203467959	+	NM_014359
30416	GeneID:8514	1	6160374	6160433	+	NM_172130;NM_003636
30432	GeneID:388730	1	205052905	205052964	-	NM_203376
30456	GeneID:23569	1	17660436	17660494	+	NM_012387
30465	GeneID:83931	1	36805314	36805373	-	NM_032017
30468	GeneID:116362	1	10068313	10075879	+	NM_052960
30477	GeneID:9398	1	117568132	117568191	+	NM_004258
30481	GeneID:64222	1	179063261	179063320	+	NM_022371
30504	GeneID:23261	1	7829261	7829320	+	NM_015215
30528	GeneID:1893	1	150485797	150485856	+	NM_004425;NM_022664
30551	GeneID:23612	1	201434832	201434891	-	NM_012396
30568	GeneID:728661	1	1593414	1593473	-	NM_001110781
30603	GeneID:118427	1	102269463	102269522	-	NM_058170
30605	GeneID:51027	1	149872187	149872246	+	NM_016074
30643	GeneID:79927	1	26488994	26489053	+	NM_024869
30669	GeneID:149018	1	153177223	153177282	+	NM_001010857
30703	GeneID:55758	1	211486131	211486190	+	NM_018254;NM_001136225;NM_001136223
30756	GeneID:9674	1	175129378	175129437	-	NM_014656;NM_001162893;NM_001162894;NM_001162895
30758	GeneID:64757	1	220978392	220978444	+	NM_022746
30771	GeneID:64744	1	40888219	40888278	+	NM_022733
30819	GeneID:63948	1	53933088	53933147	+	NM_033067
30832	GeneID:5768	1	180167049	180167108	+	NM_002826;NM_001004128
30846	GeneID:51440	1	40144942	40145001	-	NM_016257
30866	GeneID:9659	1	144906509	144909897	-	NM_014644;NM_001002811;NM_001002812
30874	GeneID:1952	1	109817131	109817190	+	NM_001408
30888	GeneID:8751	1	155030539	155030598	+	NM_003815;NM_207191;NM_207194;NM_207195;NM_207197;NM_207196
30929	GeneID:2948	1	110201458	110201517	+	NM_000850;NM_147148;NR_024538
30931	GeneID:55356	1	116611811	116611870	+	NM_018420
30939	GeneID:5724	1	28476506	28476565	-	NM_000952;NM_001164721;NM_001164722;NM_001164723
30943	GeneID:23254	1	15390099	15392165	+	NM_015209;NM_001017999;NM_001018000;NM_001018001;NM_201628
30951	GeneID:26135	1	67878560	67878619	-	NM_001018067;NM_001018068;NM_001018069;NM_015640
30966	GeneID:81448	1	158669886	158669945	-	NM_001005279
30972	GeneID:4524	1	11846405	11846464	-	NM_005957
31028	GeneID:3776	1	215408792	215408851	+	NM_001017424;NM_001017425;NM_014217
31057	GeneID:55870	1	155448859	155448918	-	NM_018489
31075	GeneID:57645	1	166823619	166823678	+	NM_017542
31095	GeneID:22955	1	41493533	41493592	-	NM_012236;NM_001031694
31102	GeneID:388753	1	234519591	234519650	+	NM_001012985
31114	GeneID:2140	1	28326531	28330876	-	NM_001990
31115	GeneID:6738	1	193053711	193053770	+	NM_004600;NM_001042369;NM_001042370
31128	GeneID:115209	1	58946767	58946826	-	NM_145243
31133	GeneID:5743	1	186641469	186641528	-	NM_000963
31147	GeneID:10250	1	24999475	24999534	+	NM_005839
31153	GeneID:117178	1	85109782	85109841	-	NM_014021
31159	GeneID:29956	1	150938099	150938158	-	NM_022075;NM_181746
31163	GeneID:6403	1	169558335	169558394	-	NM_003005
31196	GeneID:80835	1	6639311	6639370	+	NM_177539;NM_177540;NM_138697
31248	GeneID:149483	1	46085841	46085900	-	NM_001114938
31252	GeneID:23585	1	25688274	25688333	+	NM_014313
31258	GeneID:80176	1	9416578	9416637	+	NM_025106
31269	GeneID:5737	1	79003598	79003657	+	NM_000959;NM_001039585
31335	GeneID:255738	1	55530453	55530512	+	NM_174936
31367	GeneID:10228	1	180962513	180962562	-	NM_005819
31372	GeneID:126695	1	27276122	27276181	-	NM_152365
31380	GeneID:728431	1	37920807	37920866	-	XM_001127447;XM_001132105;XM_001716728
31386	GeneID:7161	1	3648025	3648084	+	NM_005427;NM_001126240;NM_001126242
31407	GeneID:5999	1	163042227	163042286	+	NM_005613;NM_001102445;NM_001113381;NM_001113380
31408	GeneID:8634	1	100757233	100757292	+	NM_003729;NM_001130841
31421	GeneID:7799	1	14113806	14113865	+	NM_015866;NM_001007257
31448	GeneID:51278	1	181059835	181059894	+	NM_016545
31452	GeneID:142	1	226548817	226548875	-	NM_001618
31461	GeneID:8804	1	167511387	167511446	-	NM_003851
31462	GeneID:8412	1	94027739	94027798	-	NM_003567
31488	GeneID:51514	1	212277852	212277911	+	NM_016448
31492	GeneID:79739	1	84348794	84356037	-	NM_024686
31496	GeneID:23456	1	229654037	229654096	-	NM_012089
31511	GeneID:5824	1	160248371	160248430	-	NM_002857;NM_001131039
31557	GeneID:8915	1	85731637	85731696	-	NM_003921
31599	GeneID:922	1	157801077	157801136	-	NM_005894
31627	GeneID:65220	1	1685020	1685079	-	NM_023018
31655	GeneID:25936	1	212957758	212957817	-	NM_015471;NM_001042549
31656	GeneID:2312	1	152274859	152274918	-	NM_002016
31680	GeneID:79654	1	45468825	45468884	-	NM_024602
31681	GeneID:4881	1	153662773	153662832	+	NM_000906
31682	GeneID:163882	1	246830358	246830417	+	NM_152609
31687	GeneID:5996	1	192548857	192548916	+	NM_002922
31708	GeneID:4548	1	237063523	237063582	+	NM_000254
31737	GeneID:338094	1	55074861	55074920	-	NM_176782
31755	GeneID:83953	1	207133996	207134055	-	NM_001122980
31772	GeneID:60313	1	46093433	46093492	-	NM_021639
31806	GeneID:183	1	230838531	230838590	-	NM_000029
31832	GeneID:159	1	244572687	244572746	-	NM_001126
31848	GeneID:79574	1	110300156	110300461	-	NM_024526;NM_139053;NM_133181
31871	GeneID:51022	1	193066762	193066821	-	NM_016066;NM_197962
31880	GeneID:347735	1	31902240	31902299	+	NM_178865
31884	GeneID:200058	1	180168432	180168491	+	NR_026900
31892	GeneID:3140	1	181019346	181019405	+	NM_001531
31909	GeneID:6051	1	201965351	201966465	+	NM_020216
31927	GeneID:55599	1	104093659	104094365	+	NM_017619
31935	GeneID:6706	1	153122097	153122156	-	NM_001014291
31937	GeneID:29097	1	224563539	224563598	+	NM_014184
31938	GeneID:163404	1	99380389	99380448	-	NM_001010861;NM_001037317
31964	GeneID:260293	1	47516232	47516291	+	NM_178033
31967	GeneID:728621	1	43119790	43119849	+	NM_001080850
31991	GeneID:4998	1	52840501	52840560	-	NM_004153
31996	GeneID:6536	1	44466499	44466646	-	NM_006934;NM_201649;NM_001024845
32003	GeneID:11126	1	145696406	145696465	-	NM_007053
32028	GeneID:57115	1	153302668	153302727	-	NM_020393
32034	GeneID:84793	1	47898168	47898227	-	NR_026878
32065	GeneID:55721	1	32673568	32673627	+	NM_018134;NM_001160042
32070	GeneID:51742	1	235331196	235331255	-	NM_016374;NM_031371
32096	GeneID:1650	1	20978902	20978961	-	NM_005216
32130	GeneID:10765	1	202700994	202701053	-	NM_006618
32135	GeneID:5563	1	57180117	57180176	+	NM_006252
32144	GeneID:7042	1	218617249	218617308	+	NM_003238;NM_001135599
32172	GeneID:84146	1	91403479	91403539	-	NM_201269
32204	GeneID:10446	1	204586353	204586412	-	NM_006338;NM_201630
32205	GeneID:4904	1	43167755	43167814	+	NM_004559
32208	GeneID:28982	1	213068636	213068695	+	NM_014053
32266	GeneID:4209	1	156436585	156436644	-	NM_005920
32288	GeneID:5525	1	212534415	212534474	+	NM_006243
32309	GeneID:79639	1	45120290	45120349	-	NM_024587
32310	GeneID:23507	1	90061719	90061778	+	NM_015350;NM_001134476
32321	GeneID:5321	1	186957652	186957711	+	NM_024420
32353	GeneID:116461	1	184043157	184043216	+	NM_052965;NR_023349;NM_001127394
32361	GeneID:3964	1	236711313	236711372	+	NM_006499;NM_201543;NM_201544;NM_201545
32365	GeneID:632	1	156212880	156212939	+	NM_199173
32372	GeneID:9077	1	68512123	68512182	-	NM_004675
32376	GeneID:998	1	22412944	22413003	+	NM_001791;NM_001039802;NM_044472
32409	GeneID:127002	1	110033888	110033947	+	NM_153340
32418	GeneID:54206	1	8072208	8072267	-	NM_018948
32425	GeneID:55891	1	154966470	154966529	+	NM_018655
32427	GeneID:3586	1	206941394	206941453	-	NM_000572
32438	GeneID:7107	1	236371875	236371934	+	NM_003272
32441	GeneID:23285	1	92642455	92642514	+	NM_015237
32491	GeneID:127253	1	75229980	75230039	+	NM_138467;NM_001162916;NR_027962
32520	GeneID:55917	1	113002131	113002190	+	NM_018704
32527	GeneID:51686	1	151742683	151742736	+	NM_001134939;NM_016178
32539	GeneID:2730	1	94354534	94354593	-	NM_002061
32540	GeneID:3932	1	32751432	32751491	+	NM_005356;NM_001042771
32543	GeneID:79862	1	247264257	247264316	-	NM_024804;NM_001142572
32552	GeneID:163590	1	179833734	179833793	-	NM_022347
32554	GeneID:5321	1	186957652	186957711	+	NM_024420
32566	GeneID:9156	1	242048717	242048776	+	NM_130398;NM_003686;NM_006027
32645	GeneID:9829	1	65881021	65881080	+	NM_014787
32668	GeneID:1676	1	10521283	10521342	-	NM_004401;NM_213566
32677	GeneID:64710	1	205683865	205683924	-	NM_022731
32687	GeneID:2827	1	27721379	27721438	+	NM_005281
32699	GeneID:2827	1	27720891	27720950	+	NM_005281
32704	GeneID:1116	1	203151953	203152800	-	NM_001276
32742	GeneID:54987	1	53682492	53683863	-	NM_017887
32746	GeneID:128346	1	112020670	112020729	+	NM_174896
32798	GeneID:65979	1	28826368	28826427	+	NM_001048183;NM_023923
32805	GeneID:6272	1	109852433	109852492	-	NM_002959
32811	GeneID:81839	1	116234173	116234232	+	NM_138959
32830	GeneID:81494	1	196977935	196977994	+	NM_030787
32873	GeneID:375033	1	156882748	156883018	+	NM_001080471
32927	GeneID:57823	1	160724402	160724461	+	NM_021181
32939	GeneID:83593	1	206761096	206761155	+	NM_182663;NM_182664;NM_182665
32941	GeneID:476	1	116944237	116946524	+	NM_001160233;NM_000701;NM_001160234
32970	GeneID:79570	1	31652626	31652685	-	NM_024522
32979	GeneID:22874	1	204191059	204191118	-	NM_014935
32982	GeneID:9473	1	28213027	28213087	+	NM_004848;NM_001039477;NM_001105556
32986	GeneID:2773	1	110135556	110135615	+	NM_006496
33016	GeneID:2331	1	203309815	203309874	-	NM_002023
33031	GeneID:84852	1	116948042	116948101	-	NR_024124;NR_024126;NR_024125
33068	GeneID:11079	1	2333716	2333775	+	NM_007033
33073	GeneID:998	1	22416563	22416622	+	NM_044472
33081	GeneID:8444	1	206822467	206822526	+	NM_003582;NM_001004023
33091	GeneID:441869	1	1354210	1354269	-	NR_026871;NM_001145210
33103	GeneID:9653	1	87575529	87575588	+	NM_012262
33146	GeneID:6746	1	155988074	155988133	-	NM_003145
33156	GeneID:23028	1	23405495	23405554	+	NM_015013;NM_001009999
33196	GeneID:163732	1	41326735	41326794	-	NM_133467
33201	GeneID:57540	1	11596502	11596561	+	NM_020780
33226	GeneID:59352	1	202288529	202288588	+	NM_001017404;NM_001017403;NM_021636
33264	GeneID:127018	1	219384921	219384980	+	NM_138794
33265	GeneID:7799	1	14151185	14151244	+	NM_012231;NM_001135610
33277	GeneID:84320	1	180257467	180257526	-	NM_032360
33290	GeneID:4520	1	38276689	38276745	-	NM_005955
33292	GeneID:57172	1	209786382	209786441	+	NM_020439
33313	GeneID:22920	1	169890714	169890773	-	NM_014970
33334	GeneID:1185	1	11903126	11903185	+	NM_001286
33415	GeneID:80135	1	84963768	84963827	+	NM_025065
33431	GeneID:6900	1	205047043	205047102	+	NM_005076
33449	GeneID:79762	1	220871730	220871789	+	NM_024709
33463	GeneID:2104	1	216850631	216850690	-	NR_024099;NM_001438;NM_206594;NM_206595;NM_001134285
33476	GeneID:400794	1	165470686	165470745	-	NR_026744
33499	GeneID:6276	1	153512588	153512647	-	NM_002962
33505	GeneID:2582	1	24123533	24123592	-	NM_000403;NM_001008216;NM_001127621
33524	GeneID:55092	1	15546799	15546858	+	NM_018022;NM_001136216;NM_001136218;NM_001136217
33556	GeneID:9682	1	44169757	44169933	+	NM_014663
33562	GeneID:83881	1	226413367	226413426	+	NM_031944
33639	GeneID:55223	1	33611508	33611567	-	NM_018207
33645	GeneID:90853	1	32256034	32256093	-	NM_144569
33661	GeneID:343472	1	91182134	91182193	-	NM_020063
33687	GeneID:55705	1	201844057	201844331	+	NM_018085
33705	GeneID:192670	1	36320420	36320479	+	NM_017629
33728	GeneID:57489	1	86847956	86848015	-	NM_020729;NM_001007022
33732	GeneID:3725	1	59247729	59247788	-	NM_002228
33751	GeneID:9967	1	36770822	36770881	+	NM_005119
33790	GeneID:5320	1	20305227	20305279	-	NM_000300;NM_001161727;NM_001161728;NM_001161729
33791	GeneID:2207	1	161188875	161188934	+	NM_004106
33826	GeneID:55057	1	26648448	26648507	-	NM_001039775
33829	GeneID:200185	1	155142010	155142299	-	NM_173852
33849	GeneID:148789	1	235613495	235613554	-	NM_152490
33857	GeneID:3953	1	66100649	66100708	+	NM_001003679
33865	GeneID:8707	1	193149822	193149881	-	NM_003783
33870	GeneID:6016	1	155870044	155870103	-	NM_006912
33913	GeneID:2023	1	8923961	8924020	-	NM_001428
33934	GeneID:353144	1	152573309	152573368	+	NM_178434
33948	GeneID:55194	1	36787836	36787895	-	NM_018166
33963	GeneID:127254	1	75038151	75038210	-	NM_001002912
33967	GeneID:1629	1	100660361	100660420	-	NM_001918
33974	GeneID:3932	1	32751432	32751491	+	NM_005356;NM_001042771
33976	GeneID:374987	1	78353448	78353507	-	XR_041257;XR_041258;XR_041259
33983	GeneID:23358	1	55534440	55534499	-	NM_015306
34012	GeneID:83416	1	157483980	157484039	-	NM_031281
34019	GeneID:10459	1	11735163	11735222	-	NM_006341;NM_001127325
34020	GeneID:325	1	159558017	159558076	+	NM_001639
34081	GeneID:128025	1	241964700	241964759	+	NM_144625
34083	GeneID:2987	1	228336146	228336413	+	NM_000858;NM_001159390;NM_001159391
34105	GeneID:339483	1	32697279	32697338	-	NR_026850
34115	GeneID:4524	1	11846405	11846464	-	NM_005957
34127	GeneID:183	1	230838531	230838590	-	NM_000029
34134	GeneID:8569	1	47023595	47023654	-	NR_024174;NR_024176;NM_003684;NM_198973;NM_001135553
34176	GeneID:51107	1	150238266	150238325	-	NM_016022;NM_001077628
34192	GeneID:4259	1	165624688	165624747	+	NM_004528
34240	GeneID:1376	1	53679252	53679311	+	NM_000098
34249	GeneID:27245	1	27876509	27876568	-	NM_001029882
34280	GeneID:84879	1	40434093	40434149	+	NM_032793;NM_001136493
34284	GeneID:2048	1	23240591	23240650	+	NM_004442;NM_017449
34300	GeneID:9015	1	222734725	222734784	-	NM_139352;NM_005681
34313	GeneID:712	1	22965795	22965854	+	NM_015991
34317	GeneID:85397	1	182615928	182615987	-	NM_001102450;NM_033345
34325	GeneID:6272	1	109857361	109859491	-	NM_002959
34361	GeneID:128178	1	236647551	236647610	+	NM_145861;NM_080738
34390	GeneID:54987	1	53680058	53680117	-	NM_017887
[truncated: 23,505 more rows]
