# Supplementary material for: Evaluating annotations of an Agilent expression chip suggests that many features cannot be interpreted
Source: BMC Genomics. 2009 Nov 30;10:566. doi: 10.1186/1471-2164-10-566 (PMC2791105; doi:10.1186/1471-2164-10-566)
Supplement: Additional file 2 — List of Refseq RNA valid reporters. The format is similar to the format of additional file 1, except chromosomal positions are not supplied. [file 1471-2164-10-566-S2.TXT]

00359	GeneID:10726	1	NM_006600
02129	GeneID:117145	1	NM_053055
03195	GeneID:1104	1	NM_001048194
03285	GeneID:54460	1	NM_018997;NM_031901
03314	GeneID:64064	1	NM_022120
03457	GeneID:2271	1	NM_000143
03782	GeneID:57035	1	NM_020317
04224	GeneID:54460	1	NM_018997;NM_031901
04248	GeneID:648740	1	NR_024438
04895	GeneID:100128842	1	NR_027361
05094	GeneID:6232	1	NM_001030
05099	GeneID:112970	1	NM_138417
05310	GeneID:647121	1	NR_003955
05335	GeneID:22826	1	NM_014280
05705	GeneID:353145	1	NM_178435
06178	GeneID:3925	1	NM_005563;NM_203399;NM_203401
06910	GeneID:3065	1	NM_004964
07013	GeneID:55154	1	NM_018116
07245	GeneID:6125	1	NM_000969
07269	GeneID:8761	1	NM_003819;NM_001135653;NM_001135654
07408	GeneID:80176	1	NM_025106
07541	GeneID:2029	1	NM_207168;NM_004436;NM_207042;NM_207043;NM_207044;NM_207045;NM_207046;NM_207047
07742	GeneID:92815	1	NM_033445
07866	GeneID:729806	1	XM_002342180;XM_002348088;XM_002345303
07873	GeneID:2787	1	NM_005274
07960	GeneID:64064	1	NM_022120
08033	GeneID:63036	1	NM_033440
08648	GeneID:26099	1	NM_015609;NM_001114600
08869	GeneID:643314	1	NM_015038
09682	GeneID:25932	1	NM_013943
10448	GeneID:55635	1	NM_017779;NM_001114120
10539	GeneID:80834	1	NM_152232
10693	GeneID:388677	1	NM_203458
10757	GeneID:9293	1	NM_005684
10993	GeneID:54741	1	NM_017526
11319	GeneID:163933	1	NM_207334
11690	GeneID:353143	1	NM_178433
11995	GeneID:9917	1	NM_014864
12245	GeneID:3065	1	NM_004964
12456	GeneID:391104	1	NM_001004319
13127	GeneID:54741	1	NM_017526
13226	GeneID:1378	1	NM_000573;NM_000651
13317	GeneID:3283	1	NM_000862
13416	GeneID:100129138	1	XR_036957;XR_037141;XR_037310
13419	GeneID:6703	1	NM_006945
13518	GeneID:440574	1	NM_001032363
13891	GeneID:9696	1	NM_014675
14309	GeneID:6702	1	NR_003062
14375	GeneID:3065	1	NM_004964
14507	GeneID:2630	1	NR_002188
14596	GeneID:56605	1	NM_019891
14850	GeneID:100288891	1	XM_002342041
14928	GeneID:730144	1	XM_001132642;XM_001131332;XM_001718580
14964	GeneID:84809	1	NR_026752
15144	GeneID:339487	1	NM_178547
15269	GeneID:54874	1	NM_001164473;NM_017737;NM_001024948
15557	GeneID:27101	1	NM_001007214;NM_014412
15695	GeneID:10542	1	NM_006402
15725	GeneID:1855	1	NM_004421
15974	GeneID:8407	1	NM_003564
16063	GeneID:26099	1	NM_015609;NM_001114600
16681	GeneID:10896	1	NM_022375
16948	GeneID:1122	1	NM_001821
17982	GeneID:55765	1	NM_018265;NM_001142569
18826	GeneID:10903	1	NM_001145862
19504	GeneID:27101	1	NM_001007214;NM_014412
19506	GeneID:100288069	1	XM_002342017
20145	GeneID:79854	1	NR_024321
20388	GeneID:728855	1	NR_024510
20426	GeneID:55920	1	NM_018715;NM_001136204
20967	GeneID:205	1	NM_013410;NM_001005353;NM_203464
20991	GeneID:246182	1	NR_002796
21647	GeneID:9731	1	NM_014704
22872	GeneID:23169	1	NM_015139
23056	GeneID:3065	1	NM_004964
23230	GeneID:84224	1	NM_032264
23366	GeneID:51611	1	NM_015958;NM_001077394;NM_001077395
24061	GeneID:1677	1	NM_004402
24131	GeneID:8790	1	NM_003838
24479	GeneID:3065	1	NM_004964
24522	GeneID:205	1	NM_013410;NM_001005353;NM_203464
25065	GeneID:79577	1	NM_024529
25249	GeneID:3744	1	NM_005549
25758	GeneID:7170	1	NM_153649;NM_001043351;NM_001043352;NM_001043353
25897	GeneID:60674	1	NR_002578
25899	GeneID:653604	1	NM_001123375
25938	GeneID:200186	1	NM_181715
26099	GeneID:64222	1	NM_022371
27101	GeneID:54583	1	NM_022051
27183	GeneID:1122	1	NM_001821
27203	GeneID:5301	1	NR_023916
27272	GeneID:8290	1	NM_003493
27605	GeneID:6232	1	NM_001030
28194	GeneID:4904	1	NM_004559
28370	GeneID:54583	1	NM_022051
28867	GeneID:492303	1	NR_002830
29069	GeneID:10772	1	NM_054016
29176	GeneID:64216	1	NM_022366
29466	GeneID:375	1	NM_001658;NM_001024226;NM_001024227;NM_001024228
29608	GeneID:55920	1	NM_018715;NM_001136204
29904	GeneID:6135	1	NM_000975
29945	GeneID:10262	1	NM_005850
30004	GeneID:54596	1	NM_001164835;NM_019079
30022	GeneID:29889	1	NM_013285
30394	GeneID:5511	1	NM_002713;NM_138558;NM_014110
30602	GeneID:389	1	NM_175744;NM_001042678;NM_001042679
30917	GeneID:116228	1	NM_198076
31055	GeneID:481	1	NM_001677;NM_001001787
31067	GeneID:64222	1	NM_022371
31242	GeneID:6675	1	NM_003115
31333	GeneID:375	1	NM_001658;NM_001024226;NM_001024227;NM_001024228
31440	GeneID:29922	1	NM_013330;NM_197972
31668	GeneID:829	1	NM_006135
32976	GeneID:6282	1	NM_005620
33061	GeneID:163720	1	NR_002788
33437	GeneID:10485	1	NM_006365
34393	GeneID:3065	1	NM_004964
34408	GeneID:4116	1	NM_002370
34483	GeneID:829	1	NM_006135
34653	GeneID:5928	1	NM_005610;NM_001135255;NM_001135256
34832	GeneID:25932	1	NM_013943
34873	GeneID:91408	1	NM_152265;NR_024350;NM_001136497
35707	GeneID:729817	1	XR_078227;XR_079114;XR_078892
35860	GeneID:353142	1	NM_178431
36031	GeneID:5301	1	NR_023916
36058	GeneID:79656	1	NM_024603
36146	GeneID:645676	1	NR_027023
36335	GeneID:55635	1	NM_017779;NM_001114120
36415	GeneID:2946	1	NM_000848;NM_001142368
36552	GeneID:55765	1	NM_018265;NM_001142569
36581	GeneID:51032	1	NM_015849
36619	GeneID:440590	1	NM_001004339
36841	GeneID:79717	1	NM_024664;NM_001077447
37060	GeneID:9731	1	NM_014704
37522	GeneID:6125	1	NM_000969
38045	GeneID:730232	1	XR_016092;XR_016075
38073	GeneID:645317	1	XM_934920;XM_946272;XM_001718737
39143	GeneID:26239	1	NM_014357
39516	GeneID:3065	1	NM_004964
40002	GeneID:7170	1	NM_153649;NM_001043351;NM_001043352;NM_001043353
40173	GeneID:9967	1	NM_005119
40367	GeneID:85028	1	NR_024127
40698	GeneID:9019	1	NM_003953;NM_001146191;NM_024569
41082	GeneID:54900	1	NM_017773;NM_001136190
41158	GeneID:3065	1	NM_004964
41185	GeneID:284593	1	NR_027055
41233	GeneID:3608	1	NM_004515
41515	GeneID:1660	1	NM_001357
41543	GeneID:3065	1	NM_004964
41554	GeneID:7812	1	NM_007158;NM_001007553;NM_001130523
42122	GeneID:25932	1	NM_013943
42296	GeneID:3065	1	NM_004964
42692	GeneID:9659	1	NM_001002811;NM_001002812
42787	GeneID:23254	1	NM_015209;NM_001017999;NM_001018000;NM_001018001
42864	GeneID:676	1	NM_001726;NM_207189
43013	GeneID:1677	1	NM_004402
43249	GeneID:10772	1	NM_054016
43451	GeneID:57535	1	NM_020775
43575	GeneID:2224	1	NM_002004;NM_001135822;NM_001135821
44841	GeneID:439927	1	NR_027379
45121	GeneID:11147	1	NM_001031693;NM_001036645;NM_001036646;NR_027404
45171	GeneID:2023	1	NM_001428
01120	GeneID:344558	2	NM_001099289
01537	GeneID:388962	2	NM_212552;NM_001035505
02448	GeneID:643387	2	NR_026923
02804	GeneID:113457	2	NM_080386
03107	GeneID:10797	2	NR_027405;NM_006636
04170	GeneID:56969	2	NR_002229
05075	GeneID:3398	2	NM_002166
06427	GeneID:27249	2	NM_015702
06753	GeneID:645367	2	NR_003503
07171	GeneID:151507	2	NR_024322
07952	GeneID:4430	2	NM_001161819;NM_012223;NM_001130158
08118	GeneID:26225	2	NM_012097;NM_177985;NM_001037174
08284	GeneID:25843	2	NM_015387;NM_199482;NM_001100819
09938	GeneID:11262	2	NM_007237
10513	GeneID:79954	2	NM_024894
10732	GeneID:27248	2	NM_015701;NM_001127398
10802	GeneID:6233	2	NM_002954;NM_001135592
11298	GeneID:56947	2	NM_020194
11709	GeneID:3329	2	NM_002156;NM_199440
11977	GeneID:493911	2	NM_001008489
11987	GeneID:10989	2	NM_006839;NM_001100170;NM_001100169
12374	GeneID:3635	2	NM_001017915;NM_005541
12985	GeneID:100132708	2	NR_023391
13069	GeneID:79315	2	NR_002185
13692	GeneID:646936	2	XR_017488;XR_019420;XR_039521
13794	GeneID:645784	2	NR_015424
14104	GeneID:50636	2	NM_001001891
14330	GeneID:151195	2	NM_152523;NM_001142300
14439	GeneID:10791	2	NM_006634
14569	GeneID:389043	2	XM_943029
14742	GeneID:51072	2	NM_015955;NM_001137602
14781	GeneID:96626	2	NM_033514
15461	GeneID:220988	2	NM_194247
15656	GeneID:79954	2	NM_024894
15750	GeneID:130120	2	NM_198448;NM_001008387
15823	GeneID:79635	2	NM_024584;NM_001142682;NM_001142683
15951	GeneID:51255	2	NM_016494
15965	GeneID:643997	2	XM_292963;XM_939418;XM_001721772
16483	GeneID:1933	2	NM_001959;NM_021121;NM_001037663
16533	GeneID:25843	2	NM_015387;NM_199482;NM_001100819
17352	GeneID:250	2	NM_001632
17690	GeneID:150763	2	NM_207328
17896	GeneID:5775	2	NM_002830
17996	GeneID:85009	2	NR_026664
18280	GeneID:5281	2	NM_173074;NM_002643
18542	GeneID:6120	2	NM_199229;NM_006916
18610	GeneID:29798	2	NM_013310
18727	GeneID:6672	2	NM_003113
20032	GeneID:9208	2	NM_004735;NM_001137552;NM_001137553
20920	GeneID:56947	2	NM_020194
21453	GeneID:151009	2	NR_027244
21669	GeneID:5757	2	NM_001099285;NM_002823
21855	GeneID:6241	2	NM_001034
22190	GeneID:643387	2	NR_026923
22326	GeneID:129293	2	NM_001080824
22434	GeneID:6496	2	NM_005413
23418	GeneID:29034	2	NR_002763
23532	GeneID:79635	2	NM_024584;NM_001142682;NM_001142683
23980	GeneID:117581	2	NM_057179
24460	GeneID:5757	2	NM_001099285;NM_002823
24734	GeneID:84913	2	NM_032827
25047	GeneID:200765	2	NM_145702
25123	GeneID:6201	2	NM_001011
25969	GeneID:51318	2	NM_016622;NM_145644
26619	GeneID:1290	2	NM_000393
27757	GeneID:7498	2	NM_000379
27808	GeneID:200420	2	NR_003683
28412	GeneID:11037	2	NM_006873
28723	GeneID:56969	2	NR_002229
28736	GeneID:6233	2	NM_002954;NM_001135592
29341	GeneID:57498	2	NM_020738
29998	GeneID:414061	2	NM_001001394
30023	GeneID:6160	2	NM_000993
30031	GeneID:5433	2	NM_004805
30454	GeneID:51719	2	NM_016289;NM_001130849;NM_001130850
30823	GeneID:5433	2	NM_004805
31268	GeneID:414061	2	NM_001001394
31536	GeneID:650157	2	XM_001129774;XM_001726994;XM_001727011
32336	GeneID:51602	2	NM_015934
32745	GeneID:5861	2	NM_004161
33609	GeneID:5861	2	NM_004161
33970	GeneID:347694	2	NR_028501
34203	GeneID:5969	2	NR_002714
34987	GeneID:518	2	NM_001002258;NM_001689
35088	GeneID:3800	2	NM_004522
35346	GeneID:64395	2	NM_178439
35869	GeneID:93010	2	NM_145236
36766	GeneID:129401	2	NM_138285
38168	GeneID:10890	2	NM_016131
38472	GeneID:5068	2	NM_002580;NM_138937;NM_138938
39778	GeneID:51652	2	NM_001005753;NM_016079
40635	GeneID:2181	2	NM_004457;NM_203372
41273	GeneID:10097	2	NM_005722;NM_001005386
42059	GeneID:100128203	2	XM_001717729;XM_001715724;XM_001717281
43071	GeneID:6241	2	NM_001034
44332	GeneID:10438	2	NM_006333;NM_173177
44507	GeneID:400966	2	NM_001024457
44637	GeneID:10920	2	NM_006710;NM_198189
44835	GeneID:5334	2	NM_006226
44989	GeneID:140739	2	NM_080678
00056	GeneID:56987	3	NM_020235;NM_001142568
00527	GeneID:8607	3	NM_003707
01293	GeneID:6165	3	NM_000996
01850	GeneID:6419	3	NR_024022;NM_006515
02791	GeneID:9045	3	NM_003973;NM_001034996
04283	GeneID:27258	3	NM_014463
04427	GeneID:286676	3	NM_175924
04923	GeneID:5868	3	NM_004162
04951	GeneID:10644	3	NM_006548;NM_001007225
06288	GeneID:5096	3	NM_000532
06338	GeneID:6161	3	NM_000994;NM_001007073;NM_001007074
06653	GeneID:7476	3	NM_004625
07187	GeneID:56648	3	NM_020390
07200	GeneID:6152	3	NM_000986
07738	GeneID:6159	3	NM_000992
07897	GeneID:6152	3	NM_000986
08263	GeneID:9616	3	NM_183237;NM_014245
08427	GeneID:4045	3	NM_002338
08520	GeneID:22907	3	NM_138615;NM_014966
08573	GeneID:79718	3	NM_024665
09909	GeneID:200895	3	NM_176815
11411	GeneID:1849	3	NM_001947
12027	GeneID:84873	3	NM_032787
12271	GeneID:51246	3	NM_016479
13974	GeneID:55486	3	NM_018622
14103	GeneID:100287852	3	XM_002342390;XM_002346550
14120	GeneID:84789	3	NR_026877
14335	GeneID:2272	3	NM_002012
14571	GeneID:4045	3	NM_002338
15151	GeneID:55096	3	NM_018029
15680	GeneID:2122	3	NM_004991
15788	GeneID:25917	3	NM_015453;NM_001114092
16795	GeneID:285381	3	NM_001047434;NM_206831
17294	GeneID:1618	3	NM_001351
18680	GeneID:6138	3	NM_002948
18945	GeneID:10195	3	NR_024533;NR_024534;NM_005787;NM_001006941
19893	GeneID:26341	3	NM_001005338
20024	GeneID:5062	3	NM_002577
20100	GeneID:26984	3	NM_012430
20284	GeneID:6657	3	NM_003106
20477	GeneID:711	3	NR_024615
20527	GeneID:51554	3	NM_178445;NM_016557
21239	GeneID:23043	3	NM_001161560;NM_001161561;NM_001161562;NM_001161563;NM_001161564;NM_001161565;NM_001161566;NM_015028
21683	GeneID:9934	3	NM_014879;NM_001081455
22109	GeneID:200895	3	NM_176815
22442	GeneID:3840	3	NM_002268
22735	GeneID:13	3	NM_001086
22737	GeneID:100128164	3	NR_027622
23936	GeneID:131118	3	NM_145261
24722	GeneID:152015	3	NM_001012337
25297	GeneID:8607	3	NM_003707
25649	GeneID:11222	3	NM_007208
25858	GeneID:11222	3	NM_007208
26371	GeneID:24142	3	NM_012191
28630	GeneID:152100	3	NM_182523
31225	GeneID:10168	3	NM_006991
31437	GeneID:29909	3	NM_013308
31546	GeneID:51246	3	NM_016479
32582	GeneID:55211	3	NM_018189
33123	GeneID:131055	3	XM_067176;XM_941513;XM_001716898
33708	GeneID:51246	3	NM_016479
33802	GeneID:1356	3	NM_000096
34487	GeneID:5868	3	NM_004162
34630	GeneID:6657	3	NM_003106
35084	GeneID:79876	3	NM_024818;NM_198329
35148	GeneID:10039	3	NM_005485;NM_001003931
35169	GeneID:51714	3	NM_016275
35237	GeneID:10550	3	NM_006407
35874	GeneID:285368	3	NM_207351
36419	GeneID:711	3	NR_024615
36632	GeneID:10550	3	NM_006407
39824	GeneID:79718	3	NM_024665
40322	GeneID:27258	3	NM_014463
41500	GeneID:115560	3	NM_145044
41618	GeneID:6434	3	NM_004593
42246	GeneID:55779	3	NM_001164496
42410	GeneID:57092	3	NM_020357
43673	GeneID:6747	3	NM_007107
44016	GeneID:6336	3	NM_006514
44178	GeneID:151649	3	NR_027694
00036	GeneID:643036	4	NR_003542
00440	GeneID:80306	4	NM_025205
00549	GeneID:51316	4	NM_016619;NM_001130716
00630	GeneID:84142	4	NM_139076
01072	GeneID:79982	4	NM_001031723
01176	GeneID:84142	4	NM_139076
01219	GeneID:84142	4	NM_139076
02664	GeneID:7367	4	NM_001077
03292	GeneID:84142	4	NM_139076
03303	GeneID:152687	4	NM_182524
04258	GeneID:10744	4	NM_006607
04848	GeneID:79982	4	NM_001031723
06079	GeneID:6133	4	NM_001024921;NM_000661
06729	GeneID:54790	4	NM_001127208
07246	GeneID:170960	4	NM_133474
07306	GeneID:55345	4	NM_018392
07394	GeneID:84142	4	NM_139076
07644	GeneID:3576	4	NM_000584
08966	GeneID:6189	4	NM_001006
09147	GeneID:201931	4	NM_001100389
09980	GeneID:84142	4	NM_139076
11329	GeneID:2921	4	NM_002090
11525	GeneID:128	4	NM_000671
11538	GeneID:6189	4	NM_001006
12370	GeneID:6164	4	NM_000995;NM_033625
12543	GeneID:132625	4	NM_174900
13027	GeneID:55345	4	NM_018392
13557	GeneID:55132	4	NM_018078;NM_032239;NM_178043
14086	GeneID:84779	4	NM_032693
14743	GeneID:6164	4	NM_000995;NM_033625
14938	GeneID:55008	4	NM_017912;NM_001165136
14958	GeneID:10934	4	NM_006792
15848	GeneID:6189	4	NM_001006
15982	GeneID:53407	4	NM_016930
16589	GeneID:84142	4	NM_139076
17120	GeneID:27068	4	NM_176869;NM_006903;NM_176866;NM_176867;NM_001034191
18242	GeneID:3033	4	NM_005327
19086	GeneID:6133	4	NM_001024921;NM_000661
19379	GeneID:401127	4	NR_026854
20163	GeneID:7363	4	NM_021139
20573	GeneID:402176	4	NR_027153
21964	GeneID:51274	4	NM_016531
22262	GeneID:3516	4	NM_005349;NM_015874;NM_203283;NM_203284
22371	GeneID:401135	4	NR_027094
23540	GeneID:54790	4	NM_001127208;NM_017628
23747	GeneID:9987	4	NM_031372;NR_003249
24095	GeneID:6164	4	NM_000995;NM_033625
24181	GeneID:3346	4	NM_002159
24599	GeneID:7350	4	NM_021833
24643	GeneID:3954	4	NM_012318
24704	GeneID:202020	4	NR_027696;NR_027697
26396	GeneID:402175	4	XR_039126;XR_039291;XR_038253
27082	GeneID:84142	4	NM_139076
27456	GeneID:4085	4	NM_002358
27837	GeneID:2920	4	NM_002089
28298	GeneID:84142	4	NM_139076
28947	GeneID:84142	4	NM_139076
29439	GeneID:53407	4	NM_016930
30285	GeneID:7222	4	NM_001130698;NM_003305
30883	GeneID:3148	4	NM_002129;NM_001130688;NM_001130689
30904	GeneID:6189	4	NM_001006
31073	GeneID:6622	4	NM_000345;NM_007308;NM_001146054;NM_001146055
32496	GeneID:326340	4	NM_175619
32863	GeneID:402176	4	NR_027153
34060	GeneID:7366	4	NM_001076
36227	GeneID:5196	4	NM_002619
36541	GeneID:6164	4	NM_000995;NM_033625
39078	GeneID:6374	4	NM_002994
39962	GeneID:51705	4	NM_016242;NM_001159694
41399	GeneID:84142	4	NM_139076
44298	GeneID:344967	4	NR_027277
44767	GeneID:126	4	NM_000669
00391	GeneID:64839	5	NM_001163315
01030	GeneID:285622	5	NR_003719
01377	GeneID:153768	5	NM_205846;NM_182960;NM_138492
01597	GeneID:2241	5	NM_005246
01716	GeneID:53918	5	NM_015946
03550	GeneID:56098	5	NM_032406
03867	GeneID:56097	5	NM_018929;NM_032407
04067	GeneID:55781	5	NM_018343
04419	GeneID:8293	5	NM_022968
04879	GeneID:56102	5	NM_018924;NM_032097
05063	GeneID:92181	5	NM_152277
06083	GeneID:56134	5	NM_031883
06960	GeneID:653188	5	XR_078319;NR_027386
07475	GeneID:689	5	NM_001037637;NM_001207
07777	GeneID:6167	5	NM_000997
08335	GeneID:115827	5	NM_138453
08508	GeneID:56135	5	NM_018898;NM_031882
08959	GeneID:117608	5	NM_058230
09332	GeneID:6902	5	NM_004607
09609	GeneID:3187	5	NM_005520
11284	GeneID:57179	5	NM_020444;NM_001079684;NM_001079685
12014	GeneID:4488	5	NM_002449
12129	GeneID:100130733	5	NM_181506
12187	GeneID:3842	5	NM_002270;NM_153188
12633	GeneID:56108	5	NM_032087
12901	GeneID:134187	5	NM_153216
12981	GeneID:57179	5	NM_020444;NM_001079684;NM_001079685
13098	GeneID:10146	5	NM_198395;NM_005754
13887	GeneID:6208	5	NM_005617
15298	GeneID:23367	5	NM_015315;NM_033551
15304	GeneID:92259	5	NM_033281
15394	GeneID:9366	5	NR_000039
15763	GeneID:3187	5	NM_005520
17139	GeneID:56099	5	NM_032101
18359	GeneID:10923	5	NM_006713
18496	GeneID:9140	5	NM_004707
18833	GeneID:653188	5	XR_078319;NR_027386
19110	GeneID:5515	5	NM_002715
19190	GeneID:900	5	NM_004060;NM_199246
19968	GeneID:9140	5	NM_004707
20656	GeneID:65250	5	NM_023073
21001	GeneID:56103	5	NM_032096;NM_018923
23093	GeneID:10622	5	NM_006467
23248	GeneID:9752	5	NM_014005
23997	GeneID:4869	5	NM_002520;NM_199185;NM_001037738
24817	GeneID:5201	5	NM_002622
24849	GeneID:51735	5	NM_016340;NM_001164386;NM_001164387;NM_001164388
25089	GeneID:2745	5	NM_002064;NM_001118890
26417	GeneID:25845	5	NR_024158
26861	GeneID:51121	5	NM_016093
26980	GeneID:4950	5	NM_002538
27436	GeneID:1350	5	NM_001867
27954	GeneID:651746	5	NM_001164440
28701	GeneID:9708	5	NM_014004
28837	GeneID:80230	5	NM_025158;NM_001040451;NM_001040452
28875	GeneID:689	5	NM_001037637;NM_001207
29177	GeneID:56104	5	NM_032095
30455	GeneID:902	5	NM_001239
30484	GeneID:91942	5	NM_174889
31254	GeneID:90441	5	NM_033414
31616	GeneID:56128	5	NM_019120
31782	GeneID:6208	5	NM_005617;NM_001025070;NM_001025071
32016	GeneID:5098	5	NM_002588;NM_032402
32964	GeneID:401218	5	XR_042344;XR_042446;XR_042475
33325	GeneID:4488	5	NM_002449
33458	GeneID:653188	5	XR_078319;NR_027386
33585	GeneID:64839	5	NM_001163315
33587	GeneID:9604	5	NM_004290;NM_183398;NM_183399;NM_183400;NM_183401
34178	GeneID:728411	5	NR_027027
35162	GeneID:3842	5	NM_002270;NM_153188
36116	GeneID:83942	5	NM_032028
36190	GeneID:56129	5	NM_018940
36402	GeneID:56120	5	NR_001297
36599	GeneID:501	5	NM_001182
36989	GeneID:84105	5	NM_032151
37535	GeneID:3157	5	NM_001098272;NM_002130
37599	GeneID:5884	5	NM_133339;NM_002873;NM_133338;NM_133341;NM_133342;NM_133343;NM_133344;NM_133340
37879	GeneID:54882	5	NM_017747
38143	GeneID:84240	5	NM_032280;NM_001131035;NM_001131036
38870	GeneID:5515	5	NM_002715
39066	GeneID:1452	5	NM_001892;NM_001025105
39472	GeneID:56107	5	NM_032089;NM_018921
40177	GeneID:91942	5	NM_174889
40614	GeneID:56100	5	NM_032100;NM_018926
40695	GeneID:27125	5	NM_014423
41627	GeneID:56110	5	NM_018918;NM_032054
42079	GeneID:134526	5	NM_130767
42301	GeneID:51014	5	NM_181836
43428	GeneID:10016	5	NM_013232
43442	GeneID:56124	5	NM_018932
45110	GeneID:345645	5	XM_002342506;XM_002346685;XM_001721755
45153	GeneID:5884	5	NM_133339;NM_002873;NM_133338;NM_133341;NM_133342;NM_133343;NM_133344;NM_133340
45155	GeneID:153768	5	NM_205846;NM_182960;NM_138492
00730	GeneID:54516	6	NM_019041;NM_001114184
01208	GeneID:3137	6	NR_024240
01243	GeneID:206426	6	NR_027712
01795	GeneID:55389	6	NR_002767
02528	GeneID:10385	6	NM_006995;NM_181531
02631	GeneID:3118	6	NM_020056
02757	GeneID:9053	6	NM_003980
02799	GeneID:6204	6	NM_001014
03150	GeneID:3105	6	NM_002116
03477	GeneID:8365	6	NM_003543
03600	GeneID:10486	6	NM_006366
03722	GeneID:135295	6	NM_080743
04058	GeneID:55173	6	NM_018141
04147	GeneID:3105	6	NM_002116
04445	GeneID:8346	6	NM_003525
04507	GeneID:54435	6	NR_002139
05143	GeneID:7932	6	NM_007160
06037	GeneID:387066	6	NR_003038
06368	GeneID:387032	6	NM_019110
06469	GeneID:11118	6	NM_007047
07353	GeneID:221357	6	NM_153699
07609	GeneID:29078	6	NM_014165
07681	GeneID:3105	6	NM_002116
07725	GeneID:54516	6	NM_019041;NM_001114184
07810	GeneID:3137	6	NR_024240
08086	GeneID:285830	6	NR_026973;NR_026972
08191	GeneID:80868	6	NR_001317
09144	GeneID:23629	6	NR_002730
09613	GeneID:7919	6	NM_080598;NM_004640
09650	GeneID:8358	6	NM_003537
09693	GeneID:80345	6	NM_025231
09885	GeneID:9444	6	NM_006775
10097	GeneID:154215	6	NM_001040214
10184	GeneID:51175	6	NM_016262
10596	GeneID:3326	6	NM_007355
11345	GeneID:135293	6	NM_001010853
12478	GeneID:11118	6	NM_007047
12584	GeneID:3137	6	NR_024240
12620	GeneID:729603	6	NR_003288
13062	GeneID:55173	6	NM_018141
13208	GeneID:3007	6	NM_005320
13470	GeneID:3105	6	NM_002116
13480	GeneID:26212	6	NM_012367
13860	GeneID:285855	6	NM_198486
14973	GeneID:22832	6	NM_014895
15220	GeneID:2940	6	NM_000847
16469	GeneID:340206	6	NR_027256
16927	GeneID:8970	6	NM_021058
17011	GeneID:3106	6	NM_005514
17437	GeneID:8356	6	NM_003535
17512	GeneID:6204	6	NM_001014
17607	GeneID:3105	6	NM_002116
18114	GeneID:28973	6	NM_014046
18756	GeneID:4050	6	NM_009588;NM_002341
19448	GeneID:3134	6	NM_018950;NM_001098478;NM_001098479
19685	GeneID:9589	6	NM_152857;NM_152858
20103	GeneID:85235	6	NM_080596
20186	GeneID:3105	6	NM_002116
21211	GeneID:3127	6	NM_002125
21371	GeneID:4276	6	NM_000247
21383	GeneID:3137	6	NR_024240
22133	GeneID:4800	6	NM_002505;NM_021705
23052	GeneID:1192	6	NM_001288
23344	GeneID:3006	6	NM_005319
23389	GeneID:79992	6	NR_024277
24191	GeneID:85313	6	NM_139126
24943	GeneID:221395	6	NM_015234;NM_001098518
25240	GeneID:8969	6	NM_021064
25344	GeneID:51256	6	NM_016495;NM_001143964;NM_001143965;NM_001143966
25736	GeneID:9589	6	NM_004906
26151	GeneID:3105	6	NM_002116
26742	GeneID:8355	6	NM_003534
26768	GeneID:80868	6	NR_001317
26783	GeneID:85411	6	NM_033069
27370	GeneID:3137	6	NR_024240
27383	GeneID:6222	6	NM_022551
28046	GeneID:6206	6	NM_001016
28048	GeneID:3111	6	NM_002119
28178	GeneID:3105	6	NM_002116
28425	GeneID:3133	6	NM_005516
28699	GeneID:100128588	6	XM_001723020;XM_001726325;XM_001725184
28844	GeneID:80328	6	NM_025217
29539	GeneID:2939	6	NM_000846
29729	GeneID:3008	6	NM_005321
29806	GeneID:8339	6	NM_003518
29853	GeneID:404672	6	NM_207118
29974	GeneID:202459	6	NR_028496
30371	GeneID:57819	6	NM_021177
30640	GeneID:135458	6	NM_148959
31296	GeneID:3105	6	NM_002116
31601	GeneID:442229	6	NR_026540
31639	GeneID:80759	6	NM_030568
31642	GeneID:135458	6	NM_148959
31692	GeneID:3105	6	NM_002116
31776	GeneID:4018	6	NM_005577
32044	GeneID:8350	6	NM_003529
32709	GeneID:80317	6	NM_024493
32961	GeneID:8294	6	NM_003495
33025	GeneID:3137	6	NR_024240
33043	GeneID:202459	6	NR_028496
33302	GeneID:203068	6	NM_178014
34705	GeneID:8353	6	NM_003532
35043	GeneID:3133	6	NM_005516
35067	GeneID:8357	6	NM_003536
35459	GeneID:51362	6	NM_015891
36231	GeneID:10767	6	NM_001145207
36496	GeneID:10492	6	NM_001159676;NM_001159673;NM_001159674;NM_001159677
36559	GeneID:7803	6	NM_003463
36881	GeneID:203068	6	NM_178014
37100	GeneID:285855	6	NM_198486
37581	GeneID:8361	6	NM_003540
37841	GeneID:1871	6	NM_001949
38209	GeneID:7005	6	NM_003214
38310	GeneID:23493	6	NM_012259
38532	GeneID:3137	6	NR_024240
38690	GeneID:3137	6	NR_024240
38808	GeneID:8358	6	NM_003537
38925	GeneID:51389	6	NM_015952;NM_016104;NM_001007464
39045	GeneID:442249	6	XR_016871;XR_019231;XR_039423
39639	GeneID:11119	6	NM_007048;NM_194441;NM_001145008;NM_001145009
39863	GeneID:8351	6	NM_003530
40074	GeneID:5340	6	NM_000301
40585	GeneID:8344	6	NM_003523
40660	GeneID:3018	6	NM_021062
40942	GeneID:404672	6	NM_207118
41018	GeneID:6993	6	NM_006519
41362	GeneID:7803	6	NM_003463
41397	GeneID:3120	6	NR_003937
41942	GeneID:55173	6	NM_018141
42104	GeneID:389421	6	NM_001004317
42157	GeneID:54516	6	NM_019041;NM_001114184
42356	GeneID:7932	6	NM_007160
42893	GeneID:4855	6	NM_004557
43315	GeneID:221264	6	NM_001145128
43359	GeneID:11119	6	NM_007048;NM_194441;NM_001145008;NM_001145009
43677	GeneID:8336	6	NM_003514
44183	GeneID:23493	6	NM_012259
44754	GeneID:3137	6	NR_024240
44837	GeneID:653639	6	NR_001444
44868	GeneID:3159	6	NM_145903;NM_002131;NM_145899;NM_145902;NM_145901;NM_145905
45066	GeneID:3137	6	NR_024240
45198	GeneID:5134	6	NM_002598;NM_144781
00725	GeneID:441191	7	NR_015449;NR_023384;NR_023385
01095	GeneID:10282	7	NM_005868
01143	GeneID:84629	7	NM_001080495
01962	GeneID:340307	7	NM_178561
02234	GeneID:644794	7	XM_002344324;XM_927891;XM_939058;XM_001715801
03028	GeneID:7462	7	NM_032463;NM_014146;NM_032464
03976	GeneID:4697	7	NM_002489
04415	GeneID:10124	7	NM_005738;NM_212460;NM_001037164
07286	GeneID:9603	7	NM_004289
07688	GeneID:10793	7	NM_021148;NR_003099
09203	GeneID:728927	7	XM_001715174;XM_001128828;XM_001128919;XM_001719655
09806	GeneID:154761	7	NR_015421
10033	GeneID:441272	7	NM_001004351
10060	GeneID:1804	7	NM_130797;NM_001936;NM_001039350
10129	GeneID:7458	7	NM_031992;NM_022170
10591	GeneID:340286	7	NR_028347
10791	GeneID:168433	7	NM_139175
10889	GeneID:285962	7	NR_015392
11005	GeneID:378925	7	NM_198085
11050	GeneID:6009	7	NM_005614
11493	GeneID:55744	7	NM_018224
11553	GeneID:54543	7	NM_019059
13178	GeneID:641977	7	NR_024271
13820	GeneID:113878	7	NM_020892;NM_001102594;NM_001102595
13895	GeneID:643438	7	XR_078725;XR_015310;XR_015268;XR_041758
14557	GeneID:51427	7	NM_016220;NM_001013746
14611	GeneID:57016	7	NM_020299
14738	GeneID:54927	7	NM_017812
15081	GeneID:402644	7	NM_001126493
15083	GeneID:27099	7	NR_027330
16549	GeneID:10124	7	NM_005738;NM_212460;NM_001037164
17191	GeneID:221823	7	NM_175886
17410	GeneID:340252	7	NM_178558
18090	GeneID:493754	7	NR_002933
18190	GeneID:830	7	NM_006136
18510	GeneID:10320	7	NM_006060
18598	GeneID:221786	7	NM_145111
19470	GeneID:135941	7	NM_001001659
21037	GeneID:619190	7	NR_003262
21147	GeneID:83787	7	NM_031905;NM_001161009;NM_001161010;NM_001161011;NM_001161012;NM_001161013
21324	GeneID:60	7	NM_001101
21351	GeneID:6804	7	NM_004603
21375	GeneID:6733	7	NM_182691;NM_182692
22708	GeneID:5644	7	NM_002769
24163	GeneID:407835	7	NR_002144
25004	GeneID:84820	7	NR_003655
25582	GeneID:10734	7	NM_012447
25904	GeneID:29992	7	NM_178272;NM_013439;NM_178273
26146	GeneID:346288	7	NM_207366
26898	GeneID:10793	7	NM_021148;NR_003099
27242	GeneID:541473	7	NR_003602
27317	GeneID:9883	7	NM_172020
28609	GeneID:113763	7	NM_138434
28800	GeneID:5577	7	NM_002736
28877	GeneID:221981	7	NM_015204
28893	GeneID:285905	7	NR_027393
29930	GeneID:256355	7	NR_026676
30100	GeneID:60412	7	NM_021807;NM_001037126
31107	GeneID:442590	7	NM_001099435
31618	GeneID:23608	7	NM_013446
31901	GeneID:221981	7	NM_015204
32378	GeneID:100130576	7	XR_078708;XR_078365;XR_079214;XR_079028
32643	GeneID:9586	7	NM_182898;NM_182899;NM_004904;NM_001011666
32653	GeneID:653857	7	NM_001164458;NM_001164459
32743	GeneID:441208	7	NR_003502
32777	GeneID:445347	7	NM_001003799;NM_001003806
32998	GeneID:11257	7	NR_015381
33433	GeneID:441191	7	NR_015449;NR_023384;NR_023385
34415	GeneID:10320	7	NM_006060
34704	GeneID:9031	7	NM_032408
35039	GeneID:57154	7	NM_181349;NM_020429
35953	GeneID:340252	7	NM_178558
36029	GeneID:7458	7	NM_031992;NM_022170
36142	GeneID:352954	7	NM_178831;NR_028039;NR_028040
36890	GeneID:1804	7	NM_130797;NM_001936;NM_001039350
36982	GeneID:54441	7	NM_018991;NM_001002840
37569	GeneID:231	7	NM_001628
37637	GeneID:79037	7	NM_024070
37978	GeneID:155370	7	NR_024110;NR_024111
38062	GeneID:51427	7	NM_016220;NM_001013746
38106	GeneID:7458	7	NM_031992;NM_022170
38129	GeneID:54543	7	NM_019059
39237	GeneID:646999	7	NR_024390
39392	GeneID:10643	7	NM_006547
39731	GeneID:56903	7	NM_020144
40793	GeneID:54205	7	NM_018947
42796	GeneID:55750	7	NM_018238
42884	GeneID:401397	7	NR_024412;NR_015442
43652	GeneID:6733	7	NM_182691;NM_182692
43764	GeneID:346329	7	XR_018007;XR_016257;XR_018375;XR_038369
44602	GeneID:9551	7	NM_004889;NM_001003713
44982	GeneID:157247	7	XR_078721;XR_078370;XR_079220;XR_079036
00061	GeneID:7534	8	NM_003406;NM_145690;NM_001135699;NM_001135701;NM_001135702;NM_001135700
00815	GeneID:10407	8	NM_058203
02404	GeneID:10940	8	NM_015029;NM_001145860;NM_001145861
02792	GeneID:1936	8	NM_032378;NM_001960;NM_001130053;NM_001130055;NM_001130056;NM_001130054;NM_001130057
03710	GeneID:80094	8	NR_027715
04000	GeneID:11236	8	NM_007218
04444	GeneID:643763	8	NR_027378
06173	GeneID:84232	8	NM_032272
06714	GeneID:252969	8	NM_145043;NM_001135746;NM_001135747;NM_001135748
06980	GeneID:51115	8	NM_016033
07136	GeneID:26255	8	NR_002734
09365	GeneID:1936	8	NM_032378;NM_001960;NM_001130053;NM_001130055;NM_001130056;NM_001130054;NM_001130057
10585	GeneID:6921	8	NM_005648
11639	GeneID:6132	8	NM_033301;NM_000973
12044	GeneID:83955	8	NR_002182
13176	GeneID:55246	8	NM_018246
14653	GeneID:1936	8	NM_032378;NM_001960;NM_001130053;NM_001130055;NM_001130056;NM_001130054;NM_001130057
16307	GeneID:7534	8	NM_003406;NM_145690;NM_001135699;NM_001135701;NM_001135702;NM_001135700
17974	GeneID:51050	8	NM_015886
19798	GeneID:10863	8	NM_014265
21457	GeneID:6156	8	NM_000989
22151	GeneID:9070	8	NM_004674;NM_001105214
22378	GeneID:27067	8	NM_001164380;NM_001164381;NM_001164382;NM_001164383
22611	GeneID:6129	8	NM_000971
22784	GeneID:10407	8	NM_058201;NM_016512;NM_058200;NM_058207;NM_058206
24210	GeneID:1936	8	NM_032378;NM_001960;NM_001130053;NM_001130055;NM_001130056;NM_001130054;NM_001130057
26666	GeneID:23259	8	NM_015214;NM_001164232
27187	GeneID:25879	8	NM_015420
27973	GeneID:7534	8	NM_003406;NM_145690;NM_001135699;NM_001135701;NM_001135702;NM_001135700
28068	GeneID:29065	8	NR_002765
28555	GeneID:286148	8	NM_181787
29517	GeneID:5591	8	NM_006904;NM_001081640
31021	GeneID:10407	8	NM_016512;NM_058206
32724	GeneID:138046	8	NM_173848;NM_001100391;NM_001100392;NM_001100393
36202	GeneID:254958	8	NM_172239
36524	GeneID:389677	8	NM_203390
36706	GeneID:5516	8	NM_004156;NM_001009552
37408	GeneID:7534	8	NM_003406;NM_145690;NM_001135699;NM_001135701;NM_001135702;NM_001135700
37862	GeneID:6917	8	NM_201437;NM_006756
37910	GeneID:2171	8	NM_001444
38311	GeneID:9	8	NM_001160179;NM_001160175;NM_001160176;NM_000662;NM_001160170;NM_001160171;NM_001160172;NM_001160173;NM_001160174
39523	GeneID:649	8	NM_006129;NM_006128;NM_001199
40884	GeneID:3084	8	NM_013962;NM_001160005;NM_001160007;NM_001160001
41990	GeneID:65986	8	NM_023929;NM_001105539
42786	GeneID:81790	8	NM_001160224
02018	GeneID:55335	9	NM_018376
02299	GeneID:11224	9	NM_007209
02954	GeneID:646993	9	XM_929965;XM_939877;XM_001717725
03522	GeneID:2844	9	NM_005294
03608	GeneID:389705	9	NR_003920
04125	GeneID:10383	9	NM_006088
04155	GeneID:50808	9	NM_016282
05439	GeneID:79670	9	NM_024617
06689	GeneID:23196	9	NM_014612
08619	GeneID:114299	9	NM_001037293;NM_053016
09067	GeneID:643210	9	NR_024341
11672	GeneID:7633	9	NM_007135
13023	GeneID:392352	9	XM_002342942;XM_002347059;XM_002346168
13304	GeneID:11224	9	NM_007209
13934	GeneID:11224	9	NM_007209
14138	GeneID:5535	9	NM_147180
14894	GeneID:4507	9	NM_002451
16157	GeneID:58493	9	NM_021218
16763	GeneID:51759	9	NM_016520
17160	GeneID:2219	9	NM_002003
17917	GeneID:3190	9	NM_031263;NM_031262;NM_002140
18900	GeneID:5646	9	NM_002771;NM_007343
18942	GeneID:338376	9	NM_176891
19353	GeneID:57000	9	XR_040687;XR_040688;XR_040686
19876	GeneID:84909	9	NM_032823
20326	GeneID:55582	9	NM_017576
21281	GeneID:6013	9	NM_006911
21944	GeneID:1759	9	NM_004408;NM_001005336
22005	GeneID:401505	9	NM_001001790;NM_001134485;NM_001134484
23079	GeneID:6130	9	NM_000972
23136	GeneID:11091	9	NM_017588;NM_052821
24339	GeneID:23196	9	NM_014612
24625	GeneID:286223	9	NM_001001938;NM_001142413
25320	GeneID:6130	9	NM_000972
25486	GeneID:3443	9	NM_021002
25568	GeneID:51010	9	NM_016042;NM_001002269
25693	GeneID:286223	9	NM_001001938;NM_001142413
26760	GeneID:8636	9	NM_003731
28444	GeneID:8636	9	NM_003731
28467	GeneID:90871	9	NM_033428
28971	GeneID:116224	9	NM_138333
29735	GeneID:548645	9	NM_001015882
31113	GeneID:158381	9	NR_003582
31239	GeneID:3376	9	NM_002161;NM_013417
32122	GeneID:114299	9	NM_001037293;NM_053016
34738	GeneID:100133920	9	NR_024443
34830	GeneID:84726	9	NM_013318
35500	GeneID:402360	9	XM_002342894;XM_001723173;XM_001722407
35877	GeneID:29989	9	NM_014581
36015	GeneID:6130	9	NM_000972
36025	GeneID:114299	9	NM_001037293;NM_053016
36311	GeneID:55684	9	NM_017995;NM_024718
36457	GeneID:84909	9	NM_032823
36649	GeneID:138241	9	NM_182505
37912	GeneID:55312	9	NM_018339
38705	GeneID:2395	9	NM_000144;NM_181425
39108	GeneID:10807	9	NM_006643;NM_001039707;NM_001039708
39217	GeneID:23196	9	NM_014612
40012	GeneID:89958	9	NM_178448
40017	GeneID:100132351	9	XM_002342924
40069	GeneID:100132351	9	XM_002342924
41052	GeneID:123	9	NM_001122
41806	GeneID:3445	9	NM_002170
42784	GeneID:84263	9	NM_032303
43411	GeneID:5535	9	NM_147180
44755	GeneID:56832	9	NM_020124
44773	GeneID:3309	9	NM_005347
44897	GeneID:5568	9	NM_002732
44925	GeneID:100132955	9	XM_001720993
45158	GeneID:6194	9	NM_001010
03092	GeneID:1558	10	NM_000770
03699	GeneID:4255	10	NM_002412
05604	GeneID:253430	10	NM_152230
06750	GeneID:221016	10	NM_145023;NM_001026383
07334	GeneID:79991	10	NM_024928
07445	GeneID:79812	10	NM_024756
07566	GeneID:7019	10	NM_003201
08814	GeneID:1488	10	NM_022802;NM_001329;NM_001083914
10395	GeneID:59	10	NM_001613;NM_001141945
10730	GeneID:414157	10	NM_001009997
10848	GeneID:3688	10	NM_033668;NM_033669;NM_133376;NM_002211;NM_033666;NM_033667
14798	GeneID:6572	10	NM_003055
15164	GeneID:119180	10	NM_183058
16446	GeneID:9221	10	NM_004741
17491	GeneID:6934	10	NM_001146283;NM_001146284;NM_001146285;NM_001146286;NM_030756;NM_001146274
18475	GeneID:267004	10	NM_170753
19223	GeneID:645954	10	XR_017086;XR_038087;XR_037453
20146	GeneID:100169750	10	NR_023388
20465	GeneID:119358	10	XM_061427;XM_937349;XM_001714606
21384	GeneID:7019	10	NM_003201
23464	GeneID:79009	10	NM_024045
24194	GeneID:653509	10	NM_001093770;NM_001164644;NM_001164645;NM_001164646;NM_005411;NM_001164647
24852	GeneID:2665	10	NM_001494;NM_001115156
26210	GeneID:4714	10	NM_005004
28697	GeneID:6229	10	NM_001026;NM_001142283;NM_001142282;NM_033022;NM_001142284;NM_001142285
28808	GeneID:9124	10	NM_020992
28904	GeneID:347688	10	NM_177987;NM_001164154
29331	GeneID:664	10	NM_004052
30228	GeneID:143187	10	NM_145206
30268	GeneID:9221	10	NM_004741
31539	GeneID:9849	10	NM_014803
31816	GeneID:340888	10	XR_016984;XR_018726;XR_038524
32055	GeneID:282973	10	NM_001105521
33059	GeneID:305	10	NR_001446
34961	GeneID:7587	10	NM_003421;NM_001007094
35077	GeneID:390003	10	NR_028134
38253	GeneID:6468	10	NM_022039
38341	GeneID:54838	10	NM_017787;NM_001083913
38537	GeneID:3363	10	NM_000872;NM_019859;NM_019860
39762	GeneID:9446	10	NM_004832
40000	GeneID:1316	10	NM_001300;NM_001160124;NM_001160125;NR_027653
40086	GeneID:1562	10	NM_000772;NM_001128925
40315	GeneID:3688	10	NM_033668;NM_033669;NM_133376;NM_002211;NM_033667
40977	GeneID:63877	10	NM_022063;NM_001134672
41426	GeneID:8512	10	NR_002724
42774	GeneID:8644	10	NM_003739
43662	GeneID:6468	10	NM_022039
44095	GeneID:84293	10	NR_024572;NM_032333
00022	GeneID:6207	11	NM_001017
00099	GeneID:283159	11	NM_001002917
01413	GeneID:112936	11	NM_052875
01497	GeneID:727897	11	NM_002458
01662	GeneID:6230	11	NM_001028
01756	GeneID:55553	11	NM_033326;NM_017508;NM_001145811;NM_001145819
02114	GeneID:3846	11	NM_005553
02305	GeneID:117196	11	NM_054032
02324	GeneID:120224	11	NM_138788
02677	GeneID:5612	11	NM_004705
02994	GeneID:133	11	NM_001124
04034	GeneID:6188	11	NM_001005
04472	GeneID:133	11	NM_001124
04661	GeneID:26493	11	NM_012378
04852	GeneID:2348	11	NM_000802;NM_016724;NM_016725;NM_016729;NM_016730;NM_016731
04878	GeneID:56672	11	NM_182901;NM_020642
06453	GeneID:80227	11	NM_025155
06668	GeneID:834	11	NM_033294;NM_001223;NM_033292;NM_033295;NM_033293
06820	GeneID:1937	11	NM_001404
07390	GeneID:283248	11	NM_173587
07517	GeneID:399900	11	XR_079290;XR_040387
07919	GeneID:144108	11	NM_194285
07946	GeneID:29099	11	NM_014186;NM_001101653
08101	GeneID:10527	11	NM_006391
08332	GeneID:26494	11	NM_001002905
12040	GeneID:219445	11	NR_027688
12064	GeneID:133	11	NM_001124
12354	GeneID:219477	11	NM_001005205
12697	GeneID:7762	11	NM_013250
13132	GeneID:8061	11	NM_005438
14345	GeneID:51501	11	NM_016401;NR_024596;NR_024597;NR_024598
14368	GeneID:1072	11	NM_005507
14632	GeneID:4076	11	NM_005898
15512	GeneID:2011	11	NM_017490;NM_004954;NM_001039469;NM_001163296;NM_001163297
16040	GeneID:133	11	NM_001124
16862	GeneID:10647	11	NM_006551
18354	GeneID:8539	11	NR_024625;NM_006595;NM_001142930;NM_001142931
18891	GeneID:84000	11	NM_001077263
20072	GeneID:1072	11	NM_005507
20486	GeneID:144124	11	NM_178168
21681	GeneID:3312	11	NM_006597;NM_153201
21867	GeneID:8539	11	NR_024625;NM_006595;NM_001142930;NM_001142931
21876	GeneID:119774	11	NM_001005172
22621	GeneID:133	11	NM_001124
23560	GeneID:80829	11	NM_053023
23679	GeneID:84623	11	NM_032531
23687	GeneID:6288	11	NM_000331;NM_199161
25088	GeneID:23788	11	NM_014342
25817	GeneID:4975	11	NM_006189
25826	GeneID:9354	11	NM_004788
26037	GeneID:399881	11	XR_040375;XR_019310;XR_040376
27535	GeneID:6207	11	NM_001017
28264	GeneID:7351	11	NM_003355
28424	GeneID:117854	11	NM_001003818;NM_058166
28860	GeneID:133	11	NM_001124
29058	GeneID:120526	11	NM_181706
29287	GeneID:729196	11	XM_001129638
30051	GeneID:10527	11	NM_006391
30114	GeneID:133	11	NM_001124
30428	GeneID:6207	11	NM_001017
30561	GeneID:133	11	NM_001124
30672	GeneID:6188	11	NM_001005
30813	GeneID:22897	11	NM_014956
31215	GeneID:26610	11	NM_019040
31257	GeneID:54851	11	NM_017704
31593	GeneID:727897	11	NM_002458
32222	GeneID:196294	11	NM_144981
32502	GeneID:1937	11	NM_001404
32599	GeneID:8061	11	NM_005438
32644	GeneID:9304	11	NR_000008
32945	GeneID:729173	11	XR_079298;XR_078763
34101	GeneID:113157	11	NR_002775
34220	GeneID:4676	11	NM_005969
34355	GeneID:283102	11	NR_027713
34854	GeneID:219958	11	NM_001004459
34944	GeneID:117854	11	NM_001003818;NM_058166
35592	GeneID:10394	11	NM_006093
36242	GeneID:120103	11	NM_152313
36843	GeneID:119710	11	NM_138787
37181	GeneID:5870	11	NM_002869;NM_198896
38007	GeneID:133	11	NM_001124
39331	GeneID:414899	11	NM_001001786
39901	GeneID:133	11	NM_001124
40142	GeneID:26273	11	NM_012175
40435	GeneID:6181	11	NM_001004
40658	GeneID:1937	11	NM_001404
40678	GeneID:727897	11	NM_002458
40684	GeneID:1207	11	NM_001293
40896	GeneID:5954	11	NM_002901
41148	GeneID:6230	11	NM_001028
41199	GeneID:283297	11	NM_207186
41558	GeneID:10581	11	NM_006435
41923	GeneID:8665	11	NM_003754
42134	GeneID:3630	11	NM_000207
42851	GeneID:387751	11	NR_003945
42943	GeneID:23625	11	NM_152832;NM_001098785;NM_001098784
43922	GeneID:727897	11	NM_002458
44590	GeneID:6289	11	NM_030754
00410	GeneID:84298	12	NM_032338
00574	GeneID:6895	12	NM_134324;NM_134323;NM_004178
01197	GeneID:23468	12	NM_012117;NM_001127321;NM_001127322
01810	GeneID:79867	12	NM_024809;NM_001143850
01892	GeneID:50838	12	NM_023920
03192	GeneID:54434	12	NM_018984
03514	GeneID:22877	12	NM_014938
03637	GeneID:22877	12	NM_014938
04183	GeneID:3223	12	NM_004503;NM_153693
04637	GeneID:100240734	12	NR_026657
04729	GeneID:319101	12	NM_175068
04801	GeneID:6636	12	NM_003095
05553	GeneID:5939	12	NM_002898
05554	GeneID:4704	12	NM_005002
05794	GeneID:4704	12	NM_005002
06702	GeneID:4666	12	NM_005594;NM_001113202;NM_001113203;NM_001113201
06817	GeneID:113251	12	NM_052879;NM_199188;NM_199190
07089	GeneID:1975	12	NM_001417
07600	GeneID:3821	12	NM_002259;NM_007328;NM_213657;NM_213658
07712	GeneID:8693	12	NM_003774
07944	GeneID:283471	12	NM_182559
08060	GeneID:387893	12	NM_020382
08151	GeneID:8531	12	NM_003651;NM_001145426
08777	GeneID:387893	12	NM_020382
08987	GeneID:79912	12	NM_024854
09518	GeneID:204010	12	NR_026825
09684	GeneID:1466	12	NM_001321
09694	GeneID:6175	12	NM_053275;NM_001002
10050	GeneID:114130	12	NR_026666
11127	GeneID:3854	12	NM_005555
11392	GeneID:3845	12	NM_004985;NM_033360
11439	GeneID:3889	12	NM_002282
11827	GeneID:7556	12	NM_015394
12063	GeneID:93164	12	NR_002774
12097	GeneID:6175	12	NM_053275;NM_001002
12355	GeneID:4673	12	NM_004537;NM_139207
12760	GeneID:259294	12	NM_176888
13595	GeneID:10959	12	NM_006815
14069	GeneID:22877	12	NM_014938
14665	GeneID:4801	12	NM_006166
15058	GeneID:283459	12	NM_176818
15201	GeneID:5545	12	NM_002723
15551	GeneID:51411	12	NM_016293
16258	GeneID:26127	12	NM_015633
17108	GeneID:140707	12	NM_080626
17767	GeneID:259294	12	NM_176888
18060	GeneID:259296	12	NM_176890
18152	GeneID:8562	12	NM_003677
18367	GeneID:113251	12	NM_052879;NM_199190
18451	GeneID:79912	12	NM_024854
19779	GeneID:4673	12	NM_004537;NM_139207
19931	GeneID:6175	12	NM_053275;NM_001002
20070	GeneID:5901	12	NM_006325
20429	GeneID:7334	12	NM_003348
20824	GeneID:55681	12	NM_017988
20889	GeneID:6175	12	NM_053275;NM_001002
20907	GeneID:6171	12	NM_001035267;NM_021104
21174	GeneID:7184	12	NM_003299
21369	GeneID:55766	12	NM_177925;NR_027716
22024	GeneID:140707	12	NM_080626
22081	GeneID:50840	12	NM_023922
22155	GeneID:6175	12	NM_053275;NM_001002
22164	GeneID:8683	12	NM_003769
22448	GeneID:939	12	NM_001242
22465	GeneID:83448	12	NM_031292;NM_001098614;NM_001098615
22847	GeneID:22864	12	NM_014925
23664	GeneID:4673	12	NM_004537;NM_139207
23700	GeneID:6175	12	NM_053275;NM_001002
24488	GeneID:6175	12	NM_053275;NM_001002
24573	GeneID:160428	12	NR_027752;NM_001034173
24839	GeneID:7316	12	NM_021009
25470	GeneID:55332	12	NM_018370
26203	GeneID:6175	12	NM_053275;NM_001002
26261	GeneID:259292	12	NM_176887
26860	GeneID:259290	12	NM_176885
27208	GeneID:9904	12	NM_001146699
27299	GeneID:121355	12	NM_144594
27624	GeneID:121599	12	NM_152323
28062	GeneID:26127	12	NM_015633
28399	GeneID:728739	12	XR_015689;XR_016079;XR_039336
28669	GeneID:5036	12	NM_006191
28704	GeneID:55592	12	NM_017600
29034	GeneID:8693	12	NM_003774
29092	GeneID:114795	12	NM_052907
30261	GeneID:3856	12	NM_002273
30497	GeneID:83956	12	NR_026583
30525	GeneID:493861	12	NM_001008394
30750	GeneID:6175	12	NM_053275;NM_001002
30850	GeneID:51699	12	NM_057180;NM_016226
31329	GeneID:8302	12	NM_013431
32129	GeneID:5781	12	NM_002834
32485	GeneID:6175	12	NM_053275;NM_001002
33066	GeneID:259295	12	NM_176889
33958	GeneID:400	12	NM_001177
34825	GeneID:5908	12	NM_015646;NM_001010942
35653	GeneID:28981	12	NM_014055;NM_001143779
36313	GeneID:6636	12	NM_003095
36618	GeneID:113251	12	NM_052879;NM_199188;NM_199190
36838	GeneID:259289	12	NM_176884
37290	GeneID:113251	12	NM_052879;NM_199188
37657	GeneID:389634	12	NR_024420
37705	GeneID:5128	12	NM_002595
38657	GeneID:7167	12	NM_000365;NM_001159287;NR_027483
39229	GeneID:23067	12	NM_015048
40309	GeneID:22877	12	NM_014938
41171	GeneID:51266	12	NM_016509;NM_001099431
41427	GeneID:54458	12	NM_001005354;NM_018457
41518	GeneID:3222	12	NM_018953;NR_003084
42680	GeneID:51434	12	NM_016238;NM_001137664
43235	GeneID:114130	12	NR_026666
43524	GeneID:79912	12	NM_024854
43656	GeneID:8091	12	NM_003483
43756	GeneID:5544	12	NM_006249
43904	GeneID:160428	12	NR_027752;NM_001034173
43976	GeneID:5756	12	NM_002822
44139	GeneID:341378	12	XM_001715424;XM_001718741;XM_001717740
00329	GeneID:374491	13	NR_002815
00442	GeneID:690	13	NR_026983
01763	GeneID:407975	13	NR_027350
03780	GeneID:7027	13	NM_007111;NR_026580
04459	GeneID:83852	13	NM_031915;NM_001160308
04653	GeneID:10166	13	NM_014252
05136	GeneID:79070	13	NM_024089
05750	GeneID:79070	13	NM_024089
06789	GeneID:23143	13	NM_001164213
06921	GeneID:728591	13	NM_001144984;NM_001144982;NM_001144983
08523	GeneID:338872	13	NM_178540
08697	GeneID:219333	13	NM_182488
08923	GeneID:6011	13	NM_002929
09607	GeneID:3916	13	NM_005561
09849	GeneID:121981	13	XR_017783;XR_017706;XR_041180
10319	GeneID:79070	13	NM_024089
12036	GeneID:79070	13	NM_024089
12681	GeneID:79070	13	NM_024089
13308	GeneID:2321	13	NM_002019
14541	GeneID:65110	13	NM_023011;NM_080687
15052	GeneID:2700	13	NM_021954
20531	GeneID:54602	13	NM_019080;NM_001161407
21194	GeneID:22894	13	NM_014953;NM_001128226
23217	GeneID:79070	13	NM_024089
25715	GeneID:1045	13	NM_001265
26954	GeneID:3621	13	NM_005537;NM_198217;NM_198218;NM_198219
28029	GeneID:65110	13	NM_023011;NM_080687
28063	GeneID:10910	13	NM_006704;NM_001130912
29630	GeneID:79070	13	NM_024089
29865	GeneID:10910	13	NM_006704;NM_001130912
30316	GeneID:100131561	13	NR_024013
30349	GeneID:6555	13	NM_000452
36818	GeneID:3146	13	NM_002128
37909	GeneID:54737	13	NM_017520
38059	GeneID:65110	13	NM_023011;NM_080687
38645	GeneID:220429	13	NR_003268
38871	GeneID:407975	13	NR_027349;NR_027350
39404	GeneID:2963	13	NM_004128
39775	GeneID:10206	13	NM_005798;NM_052811;NM_213590;NM_001007278
40738	GeneID:10284	13	NM_005870
40936	GeneID:79070	13	NM_024089
40957	GeneID:79070	13	NM_024089
42174	GeneID:80209	13	NM_025138;NM_170719
42582	GeneID:93492	13	NM_130785;NM_199254;NM_001141968
43164	GeneID:390424	13	XM_002344086;XM_002347409;XM_001718253
45169	GeneID:79070	13	NM_024089
01573	GeneID:207	14	NM_005163;NM_001014431;NM_001014432
02017	GeneID:6235	14	NM_001032
02333	GeneID:57820	14	NM_021178;NM_182849;NM_182851;NM_182852
04099	GeneID:207	14	NM_005163;NM_001014431;NM_001014432
04456	GeneID:5706	14	NM_002806
04598	GeneID:81892	14	NM_031210
04669	GeneID:207	14	NM_005163;NM_001014431;NM_001014432
05276	GeneID:6235	14	NM_001032
05923	GeneID:7528	14	NM_003403
06097	GeneID:51199	14	NM_182944
07071	GeneID:122970	14	NM_152331
08267	GeneID:207	14	NM_005163;NM_001014431;NM_001014432
08672	GeneID:161291	14	NM_001017970
08872	GeneID:207	14	NM_005163;NM_001014431;NM_001014432
09121	GeneID:57570	14	NM_020810
09360	GeneID:5706	14	NM_002806
09530	GeneID:80821	14	NM_030637;NM_001160147;NM_001160148
10230	GeneID:10914	14	NM_032632
11077	GeneID:253959	14	NM_014990;NM_194301
11684	GeneID:4738	14	NM_006156
12794	GeneID:4738	14	NM_006156
13843	GeneID:3183	14	NM_031314;NM_001077442;NM_004500;NM_001077443
15476	GeneID:51199	14	NM_020921;NM_182946;NM_016350
16472	GeneID:253959	14	NM_014990;NM_194301
17710	GeneID:26094	14	NM_015604;NM_181340;NM_181341;NM_001163508;NM_001163509
20377	GeneID:207	14	NM_005163;NM_001014431;NM_001014432
21695	GeneID:253959	14	NM_014990;NM_194301
21878	GeneID:23034	14	NM_015589;NM_001161576;NM_001161577
22724	GeneID:55727	14	NM_018167;NM_001002860
23031	GeneID:161291	14	NM_001017970
23073	GeneID:253959	14	NM_014990;NM_194301
24327	GeneID:5706	14	NM_002806
26886	GeneID:1603	14	NM_001344
27395	GeneID:4287	14	NR_028456;NR_028457;NR_028458;NR_028459;NR_028460;NR_028462;NR_028461;NR_028463;NR_028464;NR_028465;NR_028466;NR_028467;NR_028468;NR_028469;NR_028470;NM_004993;NM_030660;NM_001127696;NM_001127697;NM_001164774;NM_001164775;NM_001164776;NM_001164778;NM_001164777;NM_001164779;NM_001164780;NM_001164781;NM_001164782;NR_028453;NR_028454;NR_028455
28969	GeneID:26094	14	NM_015604;NM_181340;NM_181341;NM_001163508;NM_001163509
29651	GeneID:63894	14	NM_022067
29678	GeneID:317762	14	NM_001144995
31105	GeneID:90135	14	NM_033271
31859	GeneID:207	14	NM_005163;NM_001014431;NM_001014432
32809	GeneID:1053	14	NM_001805
33704	GeneID:9950	14	NM_005113
33782	GeneID:2103	14	NM_004452
34011	GeneID:51199	14	NM_020921
34027	GeneID:140801	14	NM_080746
34371	GeneID:2079	14	NM_004450
35220	GeneID:207	14	NM_005163;NM_001014431;NM_001014432
35861	GeneID:283	14	NM_001145;NM_001097577
35908	GeneID:401777	14	XR_078485;XR_079342;XR_078803
37184	GeneID:64841	14	NM_198066
37388	GeneID:10965	14	NM_006821
37953	GeneID:112840	14	NM_080666;NM_001008726
38186	GeneID:4624	14	NM_002471
38601	GeneID:5687	14	NM_002791
38747	GeneID:5527	14	NM_002719;NM_178586;NM_001161725;NM_001161726;NM_178587
40458	GeneID:440181	14	XR_017581;XR_018458;XR_039094
41181	GeneID:5706	14	NM_002806
41967	GeneID:207	14	NM_005163;NM_001014431;NM_001014432
42355	GeneID:207	14	NM_005163;NM_001014431;NM_001014432
43875	GeneID:317762	14	NM_001144995
44556	GeneID:645683	14	NR_004844
01134	GeneID:54939	15	NM_017828
01378	GeneID:6124	15	NM_000968
01439	GeneID:10776	15	NM_006628
01456	GeneID:646670	15	XM_929612;XM_001718522
02351	GeneID:6124	15	NM_000968
02596	GeneID:92483	15	NM_033195
03684	GeneID:80035	15	NR_026808
03996	GeneID:54993	15	NM_181877
04088	GeneID:1544	15	NM_000761
05900	GeneID:80035	15	NR_026808
06349	GeneID:56986	15	NM_020234;NM_001144955
06772	GeneID:7301	15	NM_006293
06957	GeneID:51187	15	NM_016304
07061	GeneID:56986	15	NM_020234;NM_001144955
07506	GeneID:55784	15	NM_018349;NM_001159643
08418	GeneID:5597	15	NM_002748
08689	GeneID:10776	15	NM_006628
09135	GeneID:374655	15	NM_198526
10066	GeneID:80035	15	NR_026808
12364	GeneID:100128108	15	XM_001721901;XM_002344876
15831	GeneID:348094	15	NM_182703
18628	GeneID:161635	15	NR_027320
18722	GeneID:83640	15	NM_031452
20890	GeneID:388165	15	NR_003661
21002	GeneID:80154	15	NR_026811
21684	GeneID:56986	15	NM_020234;NM_001144955
21706	GeneID:388152	15	NR_027001
21850	GeneID:283796	15	NR_024074
24179	GeneID:56986	15	NM_020234;NM_001144955
24512	GeneID:246777	15	NM_145658
24639	GeneID:56986	15	NM_020234;NM_001144955
24792	GeneID:6727	15	NM_003134
26496	GeneID:83640	15	NM_031452
26690	GeneID:11057	15	NM_152924;NM_007011
26712	GeneID:55056	15	NR_026891
26974	GeneID:51458	15	NM_016321
27281	GeneID:25764	15	NM_016400
27962	GeneID:56160	15	NM_138704
29171	GeneID:26263	15	NM_147188
29239	GeneID:646938	15	XM_929902;XM_937239;XM_001719751
29428	GeneID:23766	15	NR_028287
29826	GeneID:6176	15	NM_213725;NM_001003
29962	GeneID:56160	15	NM_138704
30071	GeneID:10933	15	NM_006791;NM_206839
30696	GeneID:6176	15	NM_213725;NM_001003
31301	GeneID:56986	15	NM_020234;NM_001144955
31854	GeneID:8123	15	NR_022008
33229	GeneID:84419	15	NM_197955;NM_032413
33495	GeneID:161823	15	NM_001159280
33620	GeneID:70	15	NM_005159
33671	GeneID:5597	15	NM_002748
34071	GeneID:79631	15	NM_024580;NM_001040610
34682	GeneID:701	15	NM_001211
35765	GeneID:56986	15	NM_020234;NM_001144955
36199	GeneID:51187	15	NM_016304
36942	GeneID:84888	15	NM_032802
37046	GeneID:56986	15	NM_020234;NM_001144955
37751	GeneID:56986	15	NM_020234;NM_001144955
38745	GeneID:440292	15	XM_496078;XM_001714460;XM_001714437
39766	GeneID:196968	15	NR_003260
40104	GeneID:56986	15	NM_020234;NM_001144955
40581	GeneID:81698	15	NR_026813
40918	GeneID:55505	15	NM_018648
41200	GeneID:723972	15	NR_003144
41720	GeneID:161823	15	NM_001159280
43808	GeneID:56986	15	NM_020234;NM_001144955
44148	GeneID:3653	15	NR_023915
00414	GeneID:6799	16	NM_001054;NM_177528
00791	GeneID:90850	16	NM_178167
00971	GeneID:11345	16	NM_007285
01671	GeneID:6187	16	NM_002952
01888	GeneID:100131998	16	NR_027460
01925	GeneID:1632	16	NM_001919
03822	GeneID:100289169	16	XM_002343436
04701	GeneID:84290	16	NM_032330
05008	GeneID:55625	16	NM_017740;NM_001145548
05301	GeneID:197187	16	NR_024399
05721	GeneID:4495	16	NM_005950
06160	GeneID:80205	16	NM_025134
08012	GeneID:899	16	NM_001761
08350	GeneID:6755	16	NM_001053
10474	GeneID:22879	16	NM_014940
11037	GeneID:84656	16	NM_032569
11354	GeneID:123803	16	NM_173474
11413	GeneID:22928	16	NM_012248
12360	GeneID:255919	16	NM_153261
16492	GeneID:54442	16	NM_018992
16649	GeneID:4502	16	NM_005953
16999	GeneID:4490	16	NM_005947
17149	GeneID:79001	16	NM_024006;NM_206824
17875	GeneID:100190986	16	NR_024456
21643	GeneID:260434	16	NM_152901
22268	GeneID:653390	16	NR_003369
22948	GeneID:440362	16	NR_002827
22999	GeneID:118460	16	NM_058219
24073	GeneID:4500	16	NR_001447
24635	GeneID:100190986	16	NR_024456
25875	GeneID:339044	16	XR_078513
26626	GeneID:6299	16	NM_002968;NM_001127892
27550	GeneID:84331	16	NM_138418
27600	GeneID:56052	16	NM_019109
27703	GeneID:10204	16	NM_005796
27971	GeneID:400506	16	NM_001012991
28365	GeneID:100289574	16	XM_002343438
28939	GeneID:9739	16	NM_014712
30539	GeneID:100130700	16	XR_078680;XR_079193;XR_078827
30955	GeneID:100288583	16	XM_002343463
32437	GeneID:11105	16	NM_052996;NM_001098173
33177	GeneID:9798	16	NM_014761
33275	GeneID:4706	16	NM_005003
33729	GeneID:9951	16	NM_006040
36213	GeneID:440352	16	NR_002939
36799	GeneID:6650	16	NM_005632
38102	GeneID:9951	16	NM_006040
38334	GeneID:100190986	16	NR_024456
39746	GeneID:606551	16	NR_002837
40796	GeneID:23204	16	NM_015161
40816	GeneID:226	16	NM_000034;NM_184041;NM_184043;NM_001127617
41614	GeneID:23594	16	NM_014321
41787	GeneID:3281	16	NM_001537
41830	GeneID:440348	16	XM_002344099
41871	GeneID:4501	16	NM_005952
41921	GeneID:6210	16	NM_001019;NM_001030009
42152	GeneID:23450	16	NM_012426
42562	GeneID:118460	16	NM_058219
43577	GeneID:6210	16	NM_001019;NM_001030009
44410	GeneID:100190986	16	NR_024456
00019	GeneID:9349	17	NM_000978
00439	GeneID:2689	17	NM_022557;NM_002059;NM_022556;NM_022558
01086	GeneID:92340	17	NM_001164257
01417	GeneID:84081	17	NM_032141
01967	GeneID:8844	17	NM_014238
02160	GeneID:5216	17	NM_005022
03315	GeneID:6169	17	NM_000999;NM_001035258
03352	GeneID:516	17	NM_005175;NM_001002027
03895	GeneID:147172	17	NR_015341
04253	GeneID:84815	17	NR_026880
05071	GeneID:8392	17	NM_012373
05412	GeneID:2027	17	NM_001976;NM_053013
05500	GeneID:9349	17	NM_000978
05643	GeneID:7314	17	NM_018955
05985	GeneID:10230	17	NR_003108
06276	GeneID:7283	17	NM_001070
06337	GeneID:10349	17	NM_080282
06525	GeneID:10948	17	NM_006804
06548	GeneID:5216	17	NM_005022
07321	GeneID:6154	17	NM_000987
07655	GeneID:55545	17	NR_002307
09128	GeneID:284021	17	NM_001085423
09179	GeneID:146880	17	NR_027487;NR_026899
09243	GeneID:5573	17	NM_002734;NM_212471;NM_212472
09252	GeneID:1444	17	NM_022579;NM_022581
09322	GeneID:7531	17	NM_006761;NR_024058
10144	GeneID:201299	17	NM_001163125;NR_027996;NR_027997;NR_028000;NM_001163130;NM_145654;NM_001034836
10433	GeneID:388335	17	NM_001004313
10758	GeneID:84316	17	NM_032356
11265	GeneID:81870	17	NM_030975
11705	GeneID:10350	17	NM_080283
12004	GeneID:9842	17	NR_027774;NR_027782;NM_014798
12331	GeneID:84366	17	NM_032391
12570	GeneID:644422	17	XR_017541;XR_019449;XR_039465
12911	GeneID:80039	17	NR_026809
12922	GeneID:10209	17	NM_005801
13076	GeneID:84316	17	NM_032356
13386	GeneID:440461	17	NR_027283
14076	GeneID:6397	17	NM_003003;NM_001143998;NM_001144001;NM_001143999
15829	GeneID:440452	17	NR_027486
15844	GeneID:651250	17	NR_027418
16252	GeneID:10209	17	NM_005801
16419	GeneID:388333	17	NM_001128076
17569	GeneID:339263	17	NM_001113434
17707	GeneID:51087	17	NM_015982
18401	GeneID:84081	17	NM_032141
18478	GeneID:6147	17	NM_000984
18967	GeneID:92591	17	NM_080863
19089	GeneID:124975	17	NM_153338;NM_001122890
19533	GeneID:1145	17	NM_000080
19861	GeneID:8742	17	NM_003809
21405	GeneID:1984	17	NM_001970;NM_001143761;NM_001143760;NM_001143762
21427	GeneID:10672	17	NM_006572
21787	GeneID:7314	17	NM_018955
21919	GeneID:27175	17	NM_016437
22470	GeneID:284123	17	NR_028336
23491	GeneID:7531	17	NM_006761;NR_024058
24090	GeneID:146880	17	NR_027487
25679	GeneID:339263	17	NM_001113434
25902	GeneID:359845	17	NM_182705
25921	GeneID:644397	17	XR_042323
26300	GeneID:26022	17	NM_015544;NM_001033504
27160	GeneID:5573	17	NM_002734;NM_212471;NM_212472
27569	GeneID:85280	17	NM_033191
27820	GeneID:727910	17	NM_001164407
27963	GeneID:85294	17	NM_033184
28474	GeneID:54739	17	NM_017523;NM_199139
29183	GeneID:84669	17	NM_032582
30290	GeneID:23729	17	NM_013276
30407	GeneID:11143	17	NM_007067
30410	GeneID:11276	17	NM_007247;NM_080550;NM_198882;NM_001163544;NM_001163545;NM_001163546;NM_001163547
30779	GeneID:4097	17	NM_032711;NM_002359
32012	GeneID:6154	17	NM_000987
32872	GeneID:651250	17	NR_027418
34021	GeneID:2535	17	NM_001466
35128	GeneID:71	17	NM_001614
35205	GeneID:23614	17	NR_002181
35576	GeneID:5573	17	NM_002734;NM_212471;NM_212472
35627	GeneID:124538	17	NM_001004707
36017	GeneID:3021	17	NM_005324
36308	GeneID:6143	17	NM_000981
36606	GeneID:5245	17	NM_002634
36872	GeneID:23512	17	NM_015355
37233	GeneID:246744	17	NM_001007532
37321	GeneID:71	17	NM_001614
37494	GeneID:23399	17	NM_015343;NM_001143775
38260	GeneID:118432	17	NR_002778
39632	GeneID:9094	17	NM_005148;NM_054035
40083	GeneID:6155	17	NM_000988
40163	GeneID:125144	17	NR_027165;NR_027170;NR_027667
40302	GeneID:26189	17	NM_012352
40407	GeneID:4635	17	NM_001002841;NM_002476
40797	GeneID:729839	17	XR_016021;XR_016053;XR_037215
41053	GeneID:9098	17	NM_004505
41420	GeneID:374819	17	NM_199340
41829	GeneID:71	17	NM_001614
42029	GeneID:342541	17	XM_292596;XM_939860;XM_001717377
42132	GeneID:9098	17	NM_004505
42333	GeneID:83900	17	NM_031962
42464	GeneID:4830	17	NM_000269;NM_198175
42619	GeneID:57335	17	NM_020652;NM_001130842
42727	GeneID:4995	17	NM_002551
43559	GeneID:10230	17	NR_003108
43571	GeneID:441795	17	XM_497547;XM_001715230
44486	GeneID:147172	17	NR_015341
44574	GeneID:284124	17	NR_027084
02525	GeneID:440224	18	NR_024076
03103	GeneID:9663	18	NM_014646
05774	GeneID:7525	18	NM_005433
10798	GeneID:9306	18	NM_004232
11222	GeneID:220441	18	NM_173557
11364	GeneID:6139	18	NM_000985;NM_001035006
14403	GeneID:7525	18	NM_005433
20140	GeneID:10939	18	NM_006796
22582	GeneID:147339	18	NM_145055;NM_001008239
23447	GeneID:57132	18	NM_020412
24247	GeneID:51124	18	NM_016097
25461	GeneID:51124	18	NM_016097
26821	GeneID:55364	18	NM_018439
27715	GeneID:25941	18	NM_015476
28633	GeneID:9306	18	NM_004232
29834	GeneID:1005	18	NM_004361;NM_033646
33384	GeneID:55125	18	NM_032142
33418	GeneID:1005	18	NM_004361;NM_033646
34999	GeneID:63895	18	NM_022068
35905	GeneID:84617	18	NM_032525
37376	GeneID:6875	18	NM_005640
37865	GeneID:498	18	NM_004046;NM_001001937
41589	GeneID:63895	18	NM_022068
43105	GeneID:9525	18	NM_004869
44250	GeneID:55748	18	NM_018235
00575	GeneID:339318	19	NM_001029997;NM_001145665
00641	GeneID:163087	19	NM_152604
00644	GeneID:23547	19	NM_012276
00923	GeneID:478	19	NM_152296
00999	GeneID:5670	19	NM_031246
01347	GeneID:9141	19	NM_004708
02688	GeneID:10848	19	NM_006663;NM_001142502
02882	GeneID:5714	19	NM_002812
03003	GeneID:148268	19	NM_144694
03063	GeneID:5143	19	NM_000923;NM_001098818;NM_001098819
03328	GeneID:5143	19	NM_000923;NM_001098818;NM_001098819
03377	GeneID:7773	19	NM_006300
03436	GeneID:348327	19	NM_020880
03599	GeneID:6209	19	NM_001018
03707	GeneID:3972	19	NM_000894
03868	GeneID:126070	19	NM_152357
04010	GeneID:7576	19	NM_006969
04569	GeneID:23636	19	NM_012346;NM_016553;NM_153718;NM_153719
04917	GeneID:93134	19	NM_152289
05965	GeneID:126070	19	NM_152357
06027	GeneID:6209	19	NM_001018
06239	GeneID:163059	19	NM_001080411
06392	GeneID:55150	19	NM_018111
07241	GeneID:6223	19	NM_001022
08301	GeneID:10520	19	NM_006385;NM_198855
08764	GeneID:91664	19	NM_138374
09192	GeneID:7696	19	NR_023311
09492	GeneID:284403	19	NM_173636;NM_001083961
10401	GeneID:6217	19	NM_001020
10866	GeneID:57834	19	NM_021187;NM_001128932
11166	GeneID:79883	19	NM_024825;NM_001146254;NM_001146255
11266	GeneID:26333	19	NM_030901
12176	GeneID:79788	19	NM_024733
12629	GeneID:30835	19	NM_021155;NM_001144893;NM_001144894;NM_001144895;NM_001144896;NM_001144897;NR_026692;NM_001144899
12951	GeneID:284309	19	NM_173632
13627	GeneID:53615	19	NM_003926
13672	GeneID:4784	19	NM_002501
13825	GeneID:5143	19	NM_000923;NM_001098818;NM_001098819
14602	GeneID:5143	19	NM_000923;NM_001098818;NM_001098819
14862	GeneID:163115	19	NM_152605
15001	GeneID:1265	19	NM_004368;NM_201277
15397	GeneID:10224	19	NM_005815
15441	GeneID:729991	19	NM_001145783
15455	GeneID:29128	19	NM_013282;NM_001048201
15945	GeneID:6261	19	NM_000540;NM_001042723
16173	GeneID:6455	19	NM_003025
16259	GeneID:55150	19	NM_018111
17106	GeneID:23152	19	NM_015125
17338	GeneID:6223	19	NM_001022
17681	GeneID:55762	19	NM_018260
17774	GeneID:729648	19	XM_001726949;XM_001726943;XM_001719513
18306	GeneID:126364	19	NM_145256
18491	GeneID:7562	19	NM_021269
18637	GeneID:10332	19	NM_001144907;NR_026707;NR_026708;NM_001144910;NM_001144911;NM_001144904;NM_001144905;NM_001144906;NM_001144908;NM_001144909;NM_014257;NR_026709
18910	GeneID:946	19	NM_198846;NM_001245;NM_198845
20378	GeneID:170958	19	NR_003699
20833	GeneID:23770	19	NM_012181
20839	GeneID:11026	19	NM_006865
21215	GeneID:2821	19	NM_000175
21536	GeneID:57615	19	NM_020855
21544	GeneID:6158	19	NM_000991;NM_001136134;NM_001136135
22345	GeneID:84775	19	NM_032689
22541	GeneID:147929	19	NM_152477;NM_001042474
22902	GeneID:5143	19	NM_000923;NM_001098818;NM_001098819
23014	GeneID:55900	19	NM_001012320;NM_018443
23072	GeneID:10849	19	NM_012099
23096	GeneID:7691	19	NM_003433
23124	GeneID:81931	19	NM_031218
23158	GeneID:7617	19	XM_001719758;XM_001128444;XM_001714861
23299	GeneID:2767	19	NM_002067
23498	GeneID:91661	19	NM_001040185
23627	GeneID:163223	19	NM_001001411
23888	GeneID:30835	19	NM_021155;NM_001144893;NM_001144894;NM_001144895;NM_001144896;NM_001144897;NR_026692
23991	GeneID:162967	19	NM_207333
24227	GeneID:7311	19	NM_001033930;NM_003333
24455	GeneID:7311	19	NM_001033930;NM_003333
24645	GeneID:55552	19	NM_001080493
24815	GeneID:8174	19	NM_130762;NM_130760
26104	GeneID:10212	19	NM_005804
26390	GeneID:5143	19	NM_000923;NM_001098818;NM_001098819
26401	GeneID:84330	19	NM_001146175
26828	GeneID:644189	19	XR_016949;XR_019494;XR_040008
26896	GeneID:388523	19	XM_001726961;XM_001726059;XM_001720936
27340	GeneID:148203	19	NR_027130
27466	GeneID:282616	19	NM_172138
27666	GeneID:5605	19	NM_030662
28133	GeneID:7757	19	NM_007153
28567	GeneID:113179	19	NM_138422
29464	GeneID:5143	19	NM_000923;NM_001098818;NM_001098819
30102	GeneID:7710	19	NM_001085384
30140	GeneID:10859	19	NM_006669;NM_001081637;NM_001081638;NM_001081639
30226	GeneID:148206	19	NM_182515
30395	GeneID:1549	19	NM_000764;NM_030589
30530	GeneID:5143	19	NM_000923;NM_001098818;NM_001098819
30544	GeneID:147804	19	NR_003148
30862	GeneID:6455	19	NM_003025
30944	GeneID:7766	19	NM_013361
31011	GeneID:729991	19	NM_001145784
31097	GeneID:148203	19	NR_027130
31683	GeneID:84839	19	NM_032753
31895	GeneID:1455	19	NM_001319
31988	GeneID:90594	19	NM_152262
32059	GeneID:57615	19	NM_020855
32308	GeneID:55111	19	NM_018049
32450	GeneID:7643	19	NM_007138
32849	GeneID:147949	19	NM_152478;NM_001159861;NM_001159860
32910	GeneID:1089	19	NM_001817
33002	GeneID:54811	19	NM_017656;NM_001130031;NM_001130032
33169	GeneID:140612	19	NM_020828
33223	GeneID:85415	19	NM_033103
33483	GeneID:1088	19	NM_001816
33674	GeneID:7766	19	NM_013361
34033	GeneID:148203	19	NR_027130
34271	GeneID:7652	19	NM_001080409
34387	GeneID:374928	19	NM_198542
34886	GeneID:79986	19	NR_003578
35324	GeneID:79939	19	NM_024881
35411	GeneID:81931	19	NM_031218
35453	GeneID:29997	19	NM_015710
35499	GeneID:6193	19	NM_001009
35770	GeneID:3809	19	NM_012314
35985	GeneID:56242	19	NM_021047
36106	GeneID:10332	19	NM_001144907;NR_026707;NM_001144910;NM_001144904;NM_001144905;NM_001144906;NM_001144909;NM_014257
36167	GeneID:7644	19	NM_003430
36204	GeneID:5143	19	NM_000923;NM_001098818;NM_001098819
36238	GeneID:170959	19	NM_133473
36265	GeneID:56917	19	NM_020160;NM_001009813
37127	GeneID:100129842	19	NM_001159293
37293	GeneID:1548	19	NM_000762
37317	GeneID:7768	19	NM_013362
37654	GeneID:81931	19	NM_031218
37918	GeneID:43847	19	NM_022046
37982	GeneID:6234	19	NM_001031
38895	GeneID:7001	19	NM_005809
39033	GeneID:171169	19	NM_133498
39035	GeneID:84436	19	NM_032423
39063	GeneID:57139	19	NM_001035223;NM_001161616
39393	GeneID:1311	19	NM_000095
39625	GeneID:27335	19	NM_013234
40260	GeneID:5300	19	NM_006221
40449	GeneID:3805	19	NM_001080770;NM_002255;NM_001080772
40664	GeneID:90338	19	NM_198893;NM_033288;NM_001102603
40770	GeneID:3904	19	NM_021270;NM_002288
40829	GeneID:5143	19	NM_000923;NM_001098818;NM_001098819
40867	GeneID:646048	19	XM_002343637;XM_001718437;XM_001719523
41010	GeneID:5178	19	NM_006210;NM_001146184;NM_001146185;NM_001146186;NM_001146187
41015	GeneID:92359	19	NM_139161;NM_174881
41027	GeneID:84671	19	NM_032584
41363	GeneID:1553	19	NM_000766
42218	GeneID:7638	19	NM_013359
42399	GeneID:5348	19	NM_021902;NM_005031
42443	GeneID:5678	19	NM_002784
43199	GeneID:147687	19	NM_152475
43277	GeneID:29128	19	NM_013282;NM_001048201
43769	GeneID:256236	19	NR_002798
44603	GeneID:284443	19	NM_001076678;NM_175910
44911	GeneID:5672	19	NM_213633;NM_002780
01554	GeneID:2280	20	NM_000801
02102	GeneID:7529	20	NM_139323;NM_003404
03174	GeneID:1789	20	NM_006892;NM_175848;NM_175849;NM_175850
03654	GeneID:51750	20	NM_016434;NM_032957
04890	GeneID:27131	20	NM_014426;NM_152227
05237	GeneID:116151	20	NM_080821
05432	GeneID:7125	20	NM_003279
05677	GeneID:84905	20	NM_032819
05856	GeneID:6629	20	NM_003092;NM_198220
09153	GeneID:284800	20	NR_026713
09169	GeneID:647979	20	XR_079509;XR_079564;NR_027451
10158	GeneID:57506	20	NM_020746
10517	GeneID:2280	20	NM_000801;NM_054014
11889	GeneID:128866	20	NM_176812
12110	GeneID:284800	20	NR_026713
12390	GeneID:191	20	NM_000687;NM_001161766
14777	GeneID:4826	20	NM_005386;NM_181689
15082	GeneID:26013	20	NM_015478;NM_032107
21400	GeneID:7529	20	NM_139323;NM_003404
22100	GeneID:1470	20	NM_001322
22732	GeneID:8894	20	NM_003908
24516	GeneID:10137	20	NM_152838;NM_006047
24520	GeneID:6790	20	NM_003600;NM_198433;NM_198434;NM_198435;NM_198436;NM_198437
28500	GeneID:51098	20	NM_016004
28530	GeneID:728882	20	NR_026714
31963	GeneID:90196	20	NM_033542
32786	GeneID:64601	20	NM_080413;NM_022575
34316	GeneID:191	20	NM_000687;NM_001161766
34644	GeneID:60493	20	NM_021826
36661	GeneID:8894	20	NM_003908
37291	GeneID:359710	20	NM_182658
37377	GeneID:100240726	20	NR_026640
38318	GeneID:84905	20	NM_032819
38812	GeneID:92086	20	NM_178311;NM_178312
39653	GeneID:280664	20	NM_172131;NM_172006
41586	GeneID:51575	20	NM_016649
42154	GeneID:85364	20	NM_033089
42950	GeneID:22919	20	NM_012325
44426	GeneID:128653	20	NM_080739
44647	GeneID:128826	20	NM_178463
00645	GeneID:7307	21	NM_006758;NM_001025203;NM_001025204
00773	GeneID:3150	21	NM_004965
01501	GeneID:574	21	NM_001187
04152	GeneID:337968	21	NM_181605
04712	GeneID:6647	21	NM_000454
10809	GeneID:2897	21	NM_000830;NM_175611
11829	GeneID:353323	21	NM_181684
12215	GeneID:246705	21	NR_027246
16563	GeneID:6647	21	NM_000454
20554	GeneID:6526	21	NM_006933
21097	GeneID:6647	21	NM_000454
22752	GeneID:6647	21	NM_000454
23636	GeneID:6647	21	NM_000454
26069	GeneID:353333	21	NM_181688
26733	GeneID:6647	21	NM_000454
26871	GeneID:6647	21	NM_000454
30159	GeneID:10694	21	NM_006585
31022	GeneID:54088	21	NR_024357
32112	GeneID:3150	21	NM_004965
32407	GeneID:388815	21	NR_027791
32683	GeneID:6647	21	NM_000454
33598	GeneID:114614	21	NR_001458
35867	GeneID:140290	21	NM_144659
36486	GeneID:54065	21	NM_058182
37810	GeneID:6647	21	NM_000454
38194	GeneID:353332	21	NM_181686
38851	GeneID:80215	21	NR_026812
39947	GeneID:6647	21	NM_000454
43251	GeneID:29947	21	NM_013369;NM_175867
44945	GeneID:6647	21	NM_000454
00529	GeneID:388886	22	NM_207644
02069	GeneID:50487	22	NM_015715
02469	GeneID:55615	22	NM_015366;NM_181333;NM_001017528;NM_001017529;NM_001017530
03316	GeneID:157	22	NM_005160
03364	GeneID:23786	22	NM_015367
04592	GeneID:7332	22	NM_003347;NR_028436;NR_028437
06278	GeneID:84844	22	NM_032758
07481	GeneID:200315	22	NM_145699
08398	GeneID:80833	22	NM_145640;NM_145641;NM_145642;NR_027833;NR_027834;NR_027835
08550	GeneID:729444	22	XM_001130267
09112	GeneID:8542	22	NM_001136540;NM_001136541;NM_003661;NM_145343
10602	GeneID:1565	22	NM_000106;NM_001025161
12076	GeneID:23551	22	NM_014310
13123	GeneID:55615	22	NM_015366;NM_181333;NM_001017528;NM_001017529;NM_001017530
13221	GeneID:5988	22	NM_021026
13874	GeneID:100133224	22	XM_001716151;XM_001717976;XM_001719408
14582	GeneID:150160	22	NM_014406
15571	GeneID:529	22	NM_001696;NM_001039366;NM_001039367
15949	GeneID:2130	22	NM_005243;NM_013986;NM_001163285;NM_001163286
16632	GeneID:3543	22	NM_152855;NM_020070
16675	GeneID:7441	22	NM_007128
16765	GeneID:50487	22	NM_015715
17002	GeneID:90834	22	NR_026993
17148	GeneID:96610	22	NR_027293
17365	GeneID:646023	22	NR_028484
18874	GeneID:29801	22	NM_013373
19948	GeneID:51586	22	NM_015889;NM_001003891
21896	GeneID:729444	22	XM_001130267
22095	GeneID:25828	22	NM_012473
23150	GeneID:373856	22	XM_036729;XM_937988;XM_001718645
24295	GeneID:440799	22	NR_002829
24313	GeneID:91689	22	NM_033318
25015	GeneID:26220	22	NR_002733
26650	GeneID:613	22	NM_004327;NM_021574
26698	GeneID:79680	22	NM_024627
26838	GeneID:129025	22	NM_080740
28162	GeneID:27439	22	NM_031890;NM_001163079
28538	GeneID:23774	22	NM_014577
32702	GeneID:27350	22	NM_014508
32971	GeneID:29797	22	NR_024583
33170	GeneID:80832	22	NM_145660;NM_030643
33867	GeneID:91355	22	NM_182492;NM_001135772
35461	GeneID:7152	22	NR_001283
35838	GeneID:10738	22	NM_006604;NM_001098535
36220	GeneID:96610	22	NR_027293
36358	GeneID:613	22	NM_004327;NM_021574
37440	GeneID:10369	22	NM_006078
37732	GeneID:391334	22	XR_017601;XR_039498;XR_039772
38420	GeneID:253190	22	NM_014509
39048	GeneID:646023	22	NR_028483
39770	GeneID:56993	22	NM_020243
40802	GeneID:129138	22	NM_138797
41450	GeneID:10766	22	NM_016272
41933	GeneID:23119	22	NM_015094
42269	GeneID:2130	22	NM_005243;NM_013986;NM_001163285;NM_001163286;NM_001163287
43591	GeneID:23780	22	NM_145637;NM_030882
00063	GeneID:644353	X	NM_001143978
01418	GeneID:170627	X	NM_130775
01549	GeneID:4515	X	NM_001018025
01620	GeneID:6134	X	NM_006013;NR_026898
02007	GeneID:6170	X	NM_001000
02767	GeneID:5063	X	NM_002578;NM_001128167;NM_001128168;NM_001128172;NM_001128166;NM_001128173
02938	GeneID:441528	X	XR_079444
02992	GeneID:8266	X	NM_014235
05258	GeneID:4110	X	NM_005366;NM_001011544
05918	GeneID:8552	X	NR_024616
06164	GeneID:63932	X	NM_022101
07258	GeneID:5230	X	NM_000291
08137	GeneID:10245	X	NM_005834
08712	GeneID:28952	X	NM_014008
08819	GeneID:286410	X	NM_173694;NM_001010986
09046	GeneID:171483	X	NM_205849
09917	GeneID:203547	X	NM_001017980
09937	GeneID:292	X	NM_001152
10016	GeneID:392555	X	XM_002343852;XM_002348231;XM_002346340
10032	GeneID:8933	X	NM_001078171
10309	GeneID:139322	X	NM_198450
10581	GeneID:84548	X	NM_032508
10759	GeneID:55998	X	NR_028089;NM_032946
10804	GeneID:55634	X	NM_001129900;NM_017776;NM_001129899;NM_001129898
10902	GeneID:51634	X	NM_016024
12706	GeneID:65991	X	NM_023934
12762	GeneID:56157	X	NM_031274
12942	GeneID:170626	X	NM_130776;NM_133179
14750	GeneID:5230	X	NM_000291
15712	GeneID:84187	X	NM_017698;NM_032227
15939	GeneID:26778	X	NR_000011
16810	GeneID:4694	X	NM_004541
16974	GeneID:1478	X	NM_001325
17216	GeneID:5365	X	NM_005393;NM_001163257
17251	GeneID:5277	X	NM_002641;NM_020473
17306	GeneID:5230	X	NM_000291
17884	GeneID:8270	X	NM_006014
17928	GeneID:3188	X	NM_019597;NM_001032393
18541	GeneID:139341	X	NM_173794
19330	GeneID:1654	X	NM_001356
19371	GeneID:8266	X	NM_014235
19559	GeneID:646577	X	XR_078585;XR_079446
19955	GeneID:80311	X	NM_030624
20270	GeneID:84707	X	NM_032621
20972	GeneID:5230	X	NM_000291
22090	GeneID:6872	X	NM_004606;NM_138923
22228	GeneID:90167	X	NM_194277
22416	GeneID:5230	X	NM_000291
22540	GeneID:5277	X	NM_002641;NM_020473
22717	GeneID:26071	X	NM_001078172;NM_001134321
22755	GeneID:84187	X	NM_017698;NM_032227
22785	GeneID:392465	X	NM_001080489
24062	GeneID:8273	X	NM_019848;NM_001142391;NM_001142392
24790	GeneID:5230	X	NM_000291
25824	GeneID:8260	X	NM_003491
26437	GeneID:114824	X	NM_052926;NM_001103150;NM_001103151
26778	GeneID:5230	X	NM_000291
26914	GeneID:10214	X	NM_175711;NM_021014
26929	GeneID:84548	X	NM_032508
27845	GeneID:84187	X	NM_017698;NM_032227
28305	GeneID:6758	X	NM_175723;NM_021015
28328	GeneID:10813	X	NM_006649
28660	GeneID:79184	X	NM_024332;NM_001018055
28721	GeneID:7543	X	NM_003410
29116	GeneID:139067	X	NM_001009609
29200	GeneID:100130935	X	XM_001717276
29503	GeneID:7543	X	NM_003410
29715	GeneID:4100	X	NM_004988
30038	GeneID:10813	X	NM_006649
32115	GeneID:5230	X	NM_000291
32717	GeneID:203510	X	XM_001723892;XM_001719371;XM_001719132
32806	GeneID:11279	X	NM_007250;NM_001159296
33842	GeneID:54552	X	NM_019067
34066	GeneID:5230	X	NM_000291
34913	GeneID:90161	X	NM_001077188
34968	GeneID:5230	X	NM_000291
37793	GeneID:2710	X	NM_000167;NM_203391;NM_001128127
38319	GeneID:7737	X	NM_006978
38355	GeneID:29935	X	NM_013347
38598	GeneID:54960	X	NM_017856;NM_001042479;NM_001042480
38685	GeneID:4107	X	NM_005364
38716	GeneID:27328	X	NM_014522
38982	GeneID:55859	X	NM_018476
39779	GeneID:4103	X	NM_002362;NM_001011548;NM_001011549;NM_001011550
40574	GeneID:6399	X	NM_014563;NM_001011658
40920	GeneID:1069	X	NM_004344
40926	GeneID:158866	X	NM_001146257
41024	GeneID:6191	X	NM_001007
41609	GeneID:170261	X	NM_173798
42063	GeneID:6535	X	NM_001142805;NM_005629;NM_001142806
42695	GeneID:5230	X	NM_000291
43325	GeneID:100288788	X	XM_002343822;XM_002348163
43447	GeneID:94122	X	NM_138780;NM_001163334;NM_001163335
43654	GeneID:80311	X	NM_030624
