# Supplementary material for: Evaluating annotations of an Agilent expression chip suggests that many features cannot be interpreted
Source: BMC Genomics. 2009 Nov 30;10:566. doi: 10.1186/1471-2164-10-566 (PMC2791105; doi:10.1186/1471-2164-10-566)
Supplement: Additional file 3 — List of reporters classified as "other gene valid." The format is similar to the format of additional file 1, except transcript identifiers are not provided. [file 1471-2164-10-566-S3.TXT]

00183	GeneID:55599	1	104096549	104096608	+
00462	GeneID:4660	1	202499684	202499743	+
00560	GeneID:6738	1	193060591	193060650	+
00809	GeneID:7798	1	23416574	23416633	-
01036	GeneID:353299	1	182457490	182457549	+
01476	GeneID:4774	1	61561722	61561781	+
01759	GeneID:54507	1	150523804	150523863	+
01891	GeneID:100289488	1	201979240	201979299	-
02245	GeneID:4524	1	11863923	11863982	-
02354	GeneID:100128789	1	28297234	28297293	-
02514	GeneID:9829	1	65764853	65764911	+
02524	GeneID:480	1	160153095	160153154	+
02824	GeneID:79805	1	213147941	213148000	+
02961	GeneID:3075	1	196674504	196674563	+
02980	GeneID:58155	1	97261649	97261709	+
03206	GeneID:103	1	154597545	154597604	-
03226	GeneID:163486	1	197574654	197574713	-
04009	GeneID:284697	1	92588457	92588516	+
04014	GeneID:23352	1	19477429	19477488	-
04618	GeneID:90231	1	11980082	11980141	-
04688	GeneID:1996	1	50607480	50610637	+
05188	GeneID:84033	1	228488679	228488738	+
05502	GeneID:23261	1	6947904	6947963	+
05517	GeneID:55225	1	65281379	65281439	+
05811	GeneID:3652	1	46162850	46162909	-
05871	GeneID:55224	1	204113007	204113066	-
06063	GeneID:10450	1	40222249	40222308	+
06333	GeneID:6518	1	9100656	9100715	-
06534	GeneID:1604	1	207510336*	207510395*	+
06712	GeneID:2947	1	110280134	110280191	-
06717	GeneID:65018	1	20974632	20974691	+
07637	GeneID:204962	1	75670759	75670818	-
07889	GeneID:51706	1	202934926	202934985	-
08070	GeneID:128338	1	111676936	111676995	-
08547	GeneID:80003	1	233337268	233337327	-
08597	GeneID:64746	1	226332698	226332755	-
08846	GeneID:343450	1	196538021	196538080	-
08931	GeneID:84033	1	228457703	228457762	+
09099	GeneID:54856	1	155754457	155754516	-
09328	GeneID:642587	1	209605087	209605138	+
09596	GeneID:5087	1	164656377	164656436	+
09634	GeneID:646870	1	173410033	173410092	-
10192	GeneID:23380	1	206580718	206580777	+
10272	GeneID:88	1	236890210	236890269	+
10275	GeneID:4802	1	41234796	41234855	+
10334	GeneID:80003	1	233120295	233120354	-
11237	GeneID:29922	1	169135363	169135422	-
11327	GeneID:79871	1	92827109	92827168	+
11487	GeneID:8476	1	227237418	227237477	-
11574	GeneID:9939	1	145508314	145508373	+
11605	GeneID:92241	1	167612063	167612122	+
12148	GeneID:55917	1	112941152	112941211	+
12898	GeneID:27252	1	173703556	173703615	+
13083	GeneID:9411	1	94667534	94667593	-
13452	GeneID:5087	1	164643866	164643925	+
13490	GeneID:84879	1	40422302	40422361	+
13850	GeneID:5087	1	164709510	164709569	+
13911	GeneID:29922	1	169187924	169187983	-
14173	GeneID:388630	1	48231329	48231388	-
14284	GeneID:375056	1	222824198	222826361	+
14458	GeneID:284611	1	109103939	109103998	+
15018	GeneID:6548	1	27432132	27432191	-
15039	GeneID:22854	1	107952731	107952790	+
15192	GeneID:11124	1	51421333	51421392	-
15409	GeneID:765	1	9012635	9012694	+
15782	GeneID:55758	1	211434473	211434532	+
15919	GeneID:200150	1	242653068	242653127	-
15952	GeneID:116228	1	244999752	244999811	+
16077	GeneID:7139	1	201328374	201328787	-
16096	GeneID:832	1	19726276	19726335	-
16381	GeneID:23285	1	92648912	92648971	+
16919	GeneID:23139	1	46467534	46467593	+
17450	GeneID:23585	1	25667036	25678141	+
17589	GeneID:6301	1	109760030	109760089	+
18461	GeneID:64801	1	231134308	231134367	+
18827	GeneID:9249	1	12652794	12652853	-
19743	GeneID:81559	1	228583543	228583602	-
19828	GeneID:23352	1	19438775	19438834	-
19836	GeneID:9191	1	161095105	161095164	-
19862	GeneID:23380	1	206582186	206582245	+
19887	GeneID:23341	1	15892283	15892342	+
20278	GeneID:127943	1	161696460	161696519	+
20304	GeneID:254268	1	109379903	109379962	-
20541	GeneID:22796	1	230818805	230818864	+
20543	GeneID:51029	1	244819609	244819668	+
20697	GeneID:84144	1	85640199	85640258	-
20804	GeneID:84451	1	233509687	233509746	+
21201	GeneID:90853	1	32260818	32260877	-
21929	GeneID:25949	1	25556856	25556915	-
21932	GeneID:3707	1	226895349	226895408	-
21971	GeneID:200172	1	41484800	41484859	-
21981	GeneID:126731	1	229477319	229477378	-
22003	GeneID:55187	1	12397662	12397721	+
22099	GeneID:8548	1	169356909	169356968	+
22834	GeneID:23254	1	15057601	15057660	+
22869	GeneID:80232	1	224617499	224617558	-
23220	GeneID:2060	1	51844231	51844290	-
23533	GeneID:343099	1	93736249	93736308	+
23638	GeneID:54507	1	150523056	150523115	+
23703	GeneID:64710	1	205717368	205717427	-
23978	GeneID:4681	1	19977168	19977227	+
23984	GeneID:9204	1	35484389	35484448	-
24673	GeneID:8476	1	227237888	227237947	-
24823	GeneID:375	1	228281021	228281080	+
24831	GeneID:59269	1	42313156	42313215	-
24974	GeneID:5768	1	180139532	180139591	+
24995	GeneID:84301	1	15960120	15960179	+
25111	GeneID:646870	1	173387368	173387427	-
25437	GeneID:6814	1	109290281	109290340	+
25749	GeneID:200172	1	41485670	41485729	-
26191	GeneID:29101	1	1497951*	1498009*	-
26220	GeneID:56267	1	89418807	89420862	-
26528	GeneID:6003	1	192609823	192609882	+
27103	GeneID:84879	1	40421375	40421434	+
27104	GeneID:56267	1	89446039	89446098	-
27689	GeneID:100131060	1	59281641	59281700	+
27705	GeneID:4853	1	120533662	120533721	-
28045	GeneID:127255	1	74646018	74646077	-
28706	GeneID:128061	1	231372507	231372566	-
28782	GeneID:1380	1	207627639	207627698	+
28835	GeneID:81563	1	184431705	184431764	+
28916	GeneID:440556	1	2976433	2976492	-
28944	GeneID:2048	1	23053568	23053627	+
29017	GeneID:79577	1	193179669	193179728	+
29190	GeneID:23254	1	14992251	14992310	+
29298	GeneID:23254	1	14926815	14926874	+
29829	GeneID:79577	1	193145383	193145442	+
30078	GeneID:26155	1	894042	894101	-
30263	GeneID:89796	1	201700845	201700904	+
30725	GeneID:65979	1	28808974	28809033	+
31337	GeneID:55616	1	23801386	23801445	-
31621	GeneID:8672	1	21356234	21356293	-
31972	GeneID:1301	1	103537120	103537179	-
32017	GeneID:1806	1	98196748	98196807	-
32062	GeneID:54900	1	203745309	203745361	+
32647	GeneID:55225	1	65281700	65281759	+
32652	GeneID:91687	1	173792395	173792454	-
32875	GeneID:493	1	203700580	203700639	+
33054	GeneID:11124	1	51420865	51420924	-
33194	GeneID:998	1	22390591	22390650	+
33200	GeneID:6512	1	53574273	53580455	-
33271	GeneID:4774	1	61597158	61597217	+
34132	GeneID:22926	1	161861829	161861888	+
34184	GeneID:149628	1	158909498	158909557	+
34221	GeneID:51742	1	235344210	235344269	-
34974	GeneID:80045	1	9187266	9187325	-
35012	GeneID:8458	1	117624672	117624731	+
35061	GeneID:2140	1	28390980	28391039	-
35907	GeneID:55599	1	104096410	104096469	+
36391	GeneID:5195	1	10638328	10638387	+
36929	GeneID:3652	1	46160409	46160468	-
37251	GeneID:23261	1	6885247	6931852	+
37660	GeneID:84033	1	228489150	228489209	+
37767	GeneID:5396	1	170697718	170697777	+
37777	GeneID:55127	1	236737799	236737858	-
38299	GeneID:10000	1	243665201	243665260	-
38634	GeneID:55599	1	104095984	104096043	+
38867	GeneID:89872	1	154296712	154296771	+
38946	GeneID:163590	1	179828260	179828319	-
38959	GeneID:100130417	1	853710	853769	-
39267	GeneID:7812	1	115273025	115273162	-
39420	GeneID:57489	1	86814618	86814677	-
39542	GeneID:728621	1	43002962	43003021	+
40143	GeneID:55105	1	217665543	217665602	-
40443	GeneID:200150	1	242653038	242653097	-
40809	GeneID:51133	1	215773129	215773188	+
40967	GeneID:10485	1	156380315	156380374	-
41119	GeneID:56267	1	89446491	89446550	-
41211	GeneID:114827	1	15710993	15711052	+
41419	GeneID:127602	1	225227210	225227269	+
41763	GeneID:1141	1	154552313	154552372	+
41966	GeneID:90326	1	6693309	6693368	+
42076	GeneID:6513	1	43417485	43417544	-
42346	GeneID:23254	1	15049018	15049077	+
42455	GeneID:728875	1	144521095	144521154	-
42768	GeneID:10489	1	46750066	46750699	-
42861	GeneID:9202	1	35834873	35834932	+
43090	GeneID:89866	1	177914488	177914547	-
43360	GeneID:9507	1	161165923	161165982	-
43449	GeneID:5590	1	2032261	2032320	+
43503	GeneID:9295	1	70689248	70689307	+
44061	GeneID:57035	1	25570924	25570983	-
44993	GeneID:473	1	8440979	8441038	-
00900	GeneID:51540	2	239000623	239000682	+
01291	GeneID:6546	2	40511971	40512030	-
01680	GeneID:54812	2	64772166	64772225	+
01750	GeneID:25791	2	233875926	233875985	-
02336	GeneID:50802	2	89428294	89428353	-
02449	GeneID:4190	2	63825777	63825835	+
02863	GeneID:1746	2	172964340	172964399	-
03221	GeneID:1385	2	208432176	208432238	+
03386	GeneID:80055	2	197715180	197715239	-
03905	GeneID:654342	2	91833300	91833359	-
03977	GeneID:388931	2	24237438	24237491	+
04188	GeneID:10290	2	220338726	220338785	+
04269	GeneID:389072	2	208841359	208841418	-
04805	GeneID:1768	2	84924877	84924936	+
04925	GeneID:150684	2	62297022	62297081	+
05068	GeneID:9839	2	145269454	145269513	-
06095	GeneID:729669	2	120975463	120975522	-
06188	GeneID:8575	2	179296265	179296323	-
06293	GeneID:10018	2	111911357	111911416	+
06761	GeneID:3235	2	176989029	176989088	+
06956	GeneID:5378	2	190649903	190649962	+
07001	GeneID:9759	2	240223497	240223556	-
07373	GeneID:50802	2	89544381*	89544440*	-
07816	GeneID:1838	2	25637751	25637810	-
08271	GeneID:84289	2	242664428	242664485	+
08956	GeneID:80895	2	239087950	239088009	-
09731	GeneID:9874	2	172011472	172011531	-
09971	GeneID:339760	2	127658844	127659453	+
10084	GeneID:6546	2	40589337	40589396	-
10233	GeneID:57669	2	120865367	120865426	+
10279	GeneID:57223	2	55842348	55842407	-
10369	GeneID:10477	2	181893923	181893982	+
10404	GeneID:9839	2	145218809	145218868	-
10453	GeneID:80255	2	114499962	114500021	-
10743	GeneID:525	2	71189176	71189235	+
10760	GeneID:55054	2	234191548	234191607	+
11059	GeneID:100130138	2	71222376	71222435	+
11793	GeneID:130752	2	207619715	207619774	-
11810	GeneID:90134	2	163642280	163642339	-
11912	GeneID:9262	2	197017885	197017944	-
12465	GeneID:284992	2	197532583	197532642	+
12675	GeneID:9855	2	242405348	242405407	+
12770	GeneID:8491	2	39648876	39648935	-
13177	GeneID:79823	2	44684082	44684141	+
13207	GeneID:6672	2	231338443	231338502	+
14095	GeneID:23314	2	200212484	200212543	-
14214	GeneID:79315	2	71256700	71256759	+
14537	GeneID:6546	2	40547489	40547548	-
14543	GeneID:6160	2	101623098	101623157	+
14812	GeneID:130340	2	224638057	224640665	-
14911	GeneID:22848	2	69708422	69708481	-
14974	GeneID:348654	2	17966630	17966689	+
15059	GeneID:9855	2	242391855	242391914	+
15332	GeneID:9874	2	172011137	172011196	-
15472	GeneID:55619	2	225725645	225725704	-
15981	GeneID:440934	2	223185832	223185891	+
16016	GeneID:285175	2	210834620	210834679	+
16317	GeneID:114793	2	153346954	153347013	+
16513	GeneID:22930	2	135816516	135816575	+
16979	GeneID:100131507	2	74362220	74362279	+
17336	GeneID:56910	2	96869053	96869112	-
17347	GeneID:10461	2	112731101	112731160	+
17554	GeneID:1838	2	25639135	25639194	-
17754	GeneID:130752	2	207605847	207605906	-
17906	GeneID:56171	2	196863857	196863916	-
19273	GeneID:2863	2	133401029	133401088	+
19486	GeneID:8886	2	118588710	118588769	+
19695	GeneID:151056	2	28818469	28818528	+
20988	GeneID:23363	2	220420482	220420541	-
20990	GeneID:84696	2	27349378	27349437	+
21462	GeneID:91752	2	185611766	185611825	+
21479	GeneID:192668	2	10203975	10204034	-
21597	GeneID:80303	2	233500848	233500907	+
22041	GeneID:4148	2	20192370	20192429	-
22054	GeneID:255101	2	219891538	219891597	-
22137	GeneID:114790	2	220474225	220474284	+
22229	GeneID:55339	2	128521179	128521238	-
22311	GeneID:253558	2	30830202	30830261	+
23221	GeneID:116987	2	236638746	236638805	+
24102	GeneID:151295	2	220029709	220029768	-
24429	GeneID:9855	2	242383670	242383729	+
24891	GeneID:55137	2	164559576	164559635	-
25000	GeneID:55843	2	144084039	144084098	+
25035	GeneID:3667	2	227657625	227657684	-
25354	GeneID:659	2	203252246	203252305	+
25381	GeneID:23433	2	46805000	46805059	+
25491	GeneID:8828	2	206644148	206644207	+
25656	GeneID:129831	2	178978194	178978253	+
26016	GeneID:26122	2	149450150	149450209	+
26031	GeneID:50802	2	89629891*	89629950*	-
26134	GeneID:84173	2	85599671	85599730	+
26317	GeneID:9330	2	197644961	197645020	-
26498	GeneID:9839	2	145270815	145270874	-
26536	GeneID:151393	2	38244477	38244536	+
26538	GeneID:6936	2	75929085	75929144	-
26592	GeneID:9648	2	109091622	109091681	+
26659	GeneID:79712	2	144993141	144993200	-
26816	GeneID:1496	2	80427143	80427202	+
27049	GeneID:30061	2	190443179	190443238	-
28036	GeneID:307	2	69997537	69997596	+
28083	GeneID:389072	2	208733431	208733490	-
28345	GeneID:6546	2	40481814	40481873	-
28624	GeneID:7837	2	1636135	1636188	-
28726	GeneID:22837	2	165600082	165600141	-
28789	GeneID:2181	2	223807603	223807658	+
28822	GeneID:55777	2	149228253	149228312	+
28863	GeneID:10461	2	112786834	112786923	+
29214	GeneID:130535	2	201361030	201361089	-
29339	GeneID:6670	2	174827659	174827718	-
29734	GeneID:22979	2	25370215	25370274	+
30079	GeneID:55854	2	187367117	187367176	+
30235	GeneID:1134	2	175617965	175618024	-
30389	GeneID:129607	2	6988973	6989027	-
30533	GeneID:5194	2	61245750	61245809	+
30704	GeneID:3069	2	242188998	242189057	-
31197	GeneID:10746	2	128099876	128099935	-
31500	GeneID:50618	2	24448298	24448357	-
31520	GeneID:51252	2	97543628	97543685	-
31633	GeneID:23233	2	72689460	72689519	-
31666	GeneID:9360	2	170489896	170489955	+
31756	GeneID:9637	2	36817386	36817445	-
31768	GeneID:23178	2	242053533	242053592	-
32057	GeneID:50802	2	89630002*	89630061*	-
32354	GeneID:6672	2	231334515	231334574	+
32399	GeneID:1496	2	80648438	80648497	+
32416	GeneID:151230	2	170567049	170567108	+
32417	GeneID:29994	2	160347455	160347514	-
32672	GeneID:7273	2	179595188	179595243	-
32722	GeneID:64342	2	20836980	20837039	-
32918	GeneID:2744	2	191799588	191799647	+
33968	GeneID:51281	2	241461744	241461803	-
34125	GeneID:92291	2	30964289	30964348	-
34695	GeneID:25992	2	241993700	241993757	+
34819	GeneID:50802	2	89459236	89459295	-
34867	GeneID:64844	2	160590846	160590905	+
35107	GeneID:4430	2	192252490	192252549	+
35691	GeneID:5378	2	190670796	190670857	+
35927	GeneID:344148	2	133682529	133682588	-
36152	GeneID:79800	2	203826661	203826720	+
37148	GeneID:23683	2	37495239	37495298	-
37192	GeneID:23505	2	98504409	98504468	-
37718	GeneID:8648	2	24809791	24809850	+
37730	GeneID:6546	2	40486796	40486855	-
38061	GeneID:91526	2	197961454	197961513	-
38079	GeneID:27332	2	71658322	71658381	+
38228	GeneID:6508	2	220496074	220496133	+
39159	GeneID:92906	2	38808393	38808452	-
39337	GeneID:2995	2	127435412	127435471	+
39395	GeneID:50802	2	89629873*	89629931*	-
39734	GeneID:100130691	2	178185066	178185125	-
40512	GeneID:116987	2	236502134	236502193	+
40921	GeneID:286749	2	48831710	48831769	+
41100	GeneID:114818	2	23860289	23860348	+
41412	GeneID:8452	2	225382713	225382772	-
41527	GeneID:2034	2	46601603	46601662	+
41700	GeneID:9938	2	69046734	69046793	+
41917	GeneID:26751	2	239616	239675	-
42327	GeneID:5581	2	45948665	45948724	+
42697	GeneID:10865	2	97203863	97203922	+
43318	GeneID:10290	2	220331506	220331565	+
43515	GeneID:79840	2	219994844	219994903	-
43639	GeneID:57669	2	120861935	120861994	+
43973	GeneID:23175	2	11924054	11924113	+
44063	GeneID:10128	2	44158511	44158570	-
44359	GeneID:26058	2	233600482	233600541	+
44585	GeneID:114818	2	23867988	23868047	+
44699	GeneID:151295	2	220029805	220029864	-
45017	GeneID:79745	2	29397411	29397470	+
00060	GeneID:54859	3	47538314	47538373	-
00397	GeneID:11188	3	52515410	52515469	+
00632	GeneID:79718	3	176750301	176750359	-
01879	GeneID:256356	3	141904584	141904778	-
02216	GeneID:6092	3	77187851	77187910	+
02246	GeneID:80852	3	14562298	14562356	-
02289	GeneID:5793	3	61803666	61803725	+
02657	GeneID:64422	3	112252293	112252352	-
02745	GeneID:6304	3	18450732	18450791	-
03217	GeneID:54861	3	43383418	43383477	+
03232	GeneID:27086	3	71521604	71521663	-
03749	GeneID:27086	3	71494074	71494133	-
03960	GeneID:440944	3	9432138	9432197	-
03978	GeneID:349565	3	139327553	139327612	-
04106	GeneID:114885	3	125265851	125265910	-
04730	GeneID:56987	3	107378811	107378870	+
04965	GeneID:26137	3	114198349	114198408	-
05066	GeneID:5793	3	61756857	61756916	+
05240	GeneID:54861	3	43374496	43374555	+
05399	GeneID:25945	3	110853062	110853121	+
06404	GeneID:4026	3	187964915	187964974	+
06577	GeneID:5793	3	61798558	61798617	+
06698	GeneID:55689	3	183509528	183509587	+
06846	GeneID:66000	3	133107466	133107525	+
07105	GeneID:27086	3	71318267	71318326	-
07227	GeneID:9922	3	12949246	12949305	-
07634	GeneID:199223	3	39163162	39163221	+
07926	GeneID:55799	3	54913088	54913147	+
08492	GeneID:55129	3	43473922	43473981	-
08817	GeneID:9807	3	49772153	49772212	-
08927	GeneID:5793	3	61790143	61790202	+
08937	GeneID:5793	3	61791138	61791197	+
08946	GeneID:151648	3	20210964	20211023	-
09386	GeneID:4154	3	152020470	152020529	+
09571	GeneID:84343	3	148848730	148848789	+
09619	GeneID:9209	3	37184895	37184954	-
10014	GeneID:10051	3	160130572	160130631	+
10022	GeneID:93109	3	194310603	194310662	-
10560	GeneID:7324	3	23897924	23897983	+
11186	GeneID:349565	3	139328947	139329006	-
11414	GeneID:100287609	3	50298154	50298213	+
11560	GeneID:23355	3	184672421	184672480	+
12240	GeneID:80012	3	169887736	169887795	-
12299	GeneID:89876	3	119462733	119462792	+
12679	GeneID:6092	3	77666990	77667049	+
13215	GeneID:23218	3	47033407	47035456	+
13384	GeneID:23276	3	47379879	47379938	+
13648	GeneID:116931	3	150998535	150998594	+
13812	GeneID:9686	3	11603735	11603794	-
13847	GeneID:9901	3	9049272	9049331	-
14340	GeneID:27086	3	71200878	71200937	-
14492	GeneID:84239	3	193176487	193176546	-
14520	GeneID:7018	3	133493431	133493490	+
14917	GeneID:2771	3	50277218	50277277	+
14944	GeneID:9922	3	13068496	13068555	-
15075	GeneID:347736	3	138020340	138020399	-
15234	GeneID:5337	3	171509595	171509654	-
15334	GeneID:8618	3	62611852	62611911	-
15715	GeneID:201562	3	123222363	123222422	-
17539	GeneID:132001	3	11832024	11849334	-
17639	GeneID:285331	3	56604260	56604319	+
17757	GeneID:9666	3	108409728	108409787	+
17760	GeneID:6538	3	10874494	10874553	+
17894	GeneID:7018	3	133493084	133493143	+
17962	GeneID:10686	3	190126273	190127731	+
18993	GeneID:64778	3	171904740	171904799	+
19011	GeneID:132001	3	11847096	11847155	-
19406	GeneID:26137	3	114391953	114392012	-
20528	GeneID:84107	3	147113443	147113502	-
20643	GeneID:254827	3	174950154	174950213	+
20819	GeneID:64084	3	139656849	139656908	+
21490	GeneID:56922	3	182747362	182747421	-
21513	GeneID:9223	3	65935952	65936011	-
21841	GeneID:9223	3	65970599	65970658	-
21934	GeneID:4045	3	115974993	115975052	-
23710	GeneID:26137	3	114406114	114406173	-
24060	GeneID:23024	3	73561700	73561759	-
24464	GeneID:8618	3	62503899	62516361	-
25276	GeneID:51095	3	3171928	3171987	+
25640	GeneID:56999	3	64600612	64600671	-
25896	GeneID:79718	3	176902886	176902945	-
26290	GeneID:2272	3	59956656	59956715	-
26320	GeneID:254827	3	175066755	175066814	+
26326	GeneID:285195	3	143566738	143566797	-
26339	GeneID:1739	3	196859847*	196859906*	-
26391	GeneID:27086	3	71585782	71585841	-
26699	GeneID:9901	3	9214393	9214452	-
26735	GeneID:2317	3	58003714	58003773	+
26950	GeneID:100130354	3	25469280	25469339	+
27060	GeneID:6434	3	185649561	185649620	-
27229	GeneID:64778	3	172058414	172058473	+
27265	GeneID:5337	3	171506611	171506670	-
27457	GeneID:142686	3	57314228	57314287	-
27681	GeneID:79188	3	14170037	14170096	+
27776	GeneID:26137	3	114396544	114396603	-
27825	GeneID:90102	3	111604399	111604458	+
27865	GeneID:27031	3	132440088	132440147	-
28189	GeneID:79364	3	126167996	126168055	-
28405	GeneID:9223	3	65994180	65994239	-
28502	GeneID:26137	3	114284907	114284966	-
29411	GeneID:27303	3	29633387	29633446	+
30048	GeneID:9711	3	197427343	197427402	-
30425	GeneID:7182	3	15021540	15021599	+
30483	GeneID:26137	3	114578440	114578499	-
30843	GeneID:7220	3	142512735	142512794	+
31085	GeneID:2317	3	58136478	58136537	+
32155	GeneID:10840	3	125870303	125870362	-
32214	GeneID:9223	3	65968939	65968998	-
32503	GeneID:8087	3	180680764	180680823	+
33197	GeneID:23225	3	13455402	13455459	-
33739	GeneID:80012	3	169865144	169865203	-
33774	GeneID:622	3	197268704	197268763	-
33965	GeneID:26137	3	114495602	114495661	-
34462	GeneID:26137	3	114604656	114604715	-
34795	GeneID:26137	3	114784192	114784251	-
34859	GeneID:10057	3	183718545	183718604	-
35231	GeneID:9779	3	17237333	17237392	-
35811	GeneID:3556	3	190319444	190319503	+
35988	GeneID:54625	3	122440903	122440962	+
36277	GeneID:27086	3	71628802	71628861	-
36927	GeneID:254827	3	174626652	174626711	+
37306	GeneID:5868	3	20005970	20006029	+
37659	GeneID:25890	3	100581452	100581511	-
37955	GeneID:55186	3	140684755	140684814	+
38116	GeneID:84077	3	14721296	14721355	+
38258	GeneID:9223	3	65707534	65707593	-
38366	GeneID:23180	3	16429163	16429222	-
38552	GeneID:8997	3	124394079	124394138	+
38637	GeneID:11280	3	38890959	38891018	-
38728	GeneID:112616	3	32434944	32435003	+
38761	GeneID:79442	3	46557319	46557378	-
38794	GeneID:5337	3	171371190	171371249	-
38839	GeneID:10425	3	48999070	49002368	+
39214	GeneID:55193	3	52673950	52674009	-
39256	GeneID:9922	3	13080928	13080987	-
39366	GeneID:339834	3	49237185	49237244	+
39386	GeneID:23122	3	33686770	33686829	-
39799	GeneID:55689	3	183476984	183477043	+
39839	GeneID:10181	3	50139533	50139592	+
39923	GeneID:54800	3	183355104	183355163	+
40347	GeneID:26140	3	9868876	9868935	+
40590	GeneID:23276	3	47324565	47328749	+
41195	GeneID:54681	3	49029425	49029484	+
41484	GeneID:8087	3	180689110	180689169	+
41983	GeneID:151963	3	192604347	192604406	-
42620	GeneID:287015	3	140402857	140402916	+
42634	GeneID:10721	3	121226983	121227042	-
42669	GeneID:54847	3	113309216	113309275	+
42729	GeneID:4026	3	187985879	187985938	+
42800	GeneID:10425	3	48974941	48975000	+
43032	GeneID:51185	3	3209872	3209931	-
43042	GeneID:10063	3	119394069	119395756	-
43066	GeneID:4154	3	152016926	152016985	+
43650	GeneID:2317	3	58138737	58138796	+
43839	GeneID:10425	3	48965517	48965576	+
45002	GeneID:85476	3	158375229	158375288	+
45015	GeneID:54986	3	41900351	41900410	-
00306	GeneID:80333	4	21471743	21471802	-
02052	GeneID:9079	4	16744059	16744118	-
02103	GeneID:55714	4	183453564	183453623	+
03010	GeneID:285440	4	187113310	187113369	+
03305	GeneID:1487	4	1228477	1228536	-
03505	GeneID:10144	4	89858460	89858519	-
03837	GeneID:132949	4	57248216	57248275	-
04216	GeneID:85460	4	10453201	10453260	-
04742	GeneID:55534	4	141016507	141016566	-
05197	GeneID:9948	4	10114122	10114181	-
05208	GeneID:9778	4	6852965	6853024	+
05547	GeneID:441054	4	186357316	186361731	+
05672	GeneID:80144	4	79240637	79240696	+
05702	GeneID:2993	4	145036364	145036423	-
05766	GeneID:84869	4	169923165	169923224	-
06699	GeneID:8916	4	89578269	89578328	+
06918	GeneID:401145	4	91860759	91860818	+
07035	GeneID:57291	4	53579325	53579384	+
08578	GeneID:9871	4	119646874	119646933	-
08780	GeneID:4086	4	146461532	146461591	+
09120	GeneID:118	4	2911084	2911143	+
10026	GeneID:27068	4	106393855	106393914	-
10748	GeneID:3516	4	26358955	26359014	+
11431	GeneID:255403	4	134782	134841	+
11850	GeneID:113612	4	108857341	108857400	+
11916	GeneID:64399	4	145581165	145581224	+
12435	GeneID:10144	4	89692433	89692492	-
12682	GeneID:3093	4	39715109	39715168	+
12992	GeneID:166378	4	124022975	124023034	+
14248	GeneID:83478	4	86643353	86643412	+
14276	GeneID:7092	4	166952020	166952079	+
15841	GeneID:23231	4	25757619	25757678	-
16951	GeneID:64151	4	17812687	17812745	+
16964	GeneID:55534	4	140810485	140810544	-
17357	GeneID:259282	4	13627220	13627279	-
18185	GeneID:79644	4	56233308	56241074	+
18221	GeneID:4790	4	103481661	103481720	+
18646	GeneID:55534	4	140785065	140785124	-
18738	GeneID:84142	4	84400035	84400094	-
20757	GeneID:8821	4	143348263	143348322	-
21218	GeneID:202020	4	16229758	16229817	+
21238	GeneID:5156	4	55130453	55130512	+
21505	GeneID:27295	4	186433636	186433695	-
21631	GeneID:152926	4	89197333	89197392	-
23133	GeneID:2044	4	66460333	66460392	-
23531	GeneID:57545	4	15522618	15522677	+
23644	GeneID:153020	4	82390198	82390257	-
23645	GeneID:57545	4	15485454	15485513	+
24312	GeneID:54502	4	40585016	40585075	-
24603	GeneID:23244	4	39837053	39837112	-
24605	GeneID:2044	4	66463453	66463512	-
24664	GeneID:8987	4	77229103	77229162	+
25042	GeneID:6731	4	57342787	57342846	+
25815	GeneID:8470	4	186518089	186518148	-
26577	GeneID:84068	4	147436256	147436305	-
27358	GeneID:170960	4	480590	480649	-
27638	GeneID:55534	4	141023028	141023087	-
28381	GeneID:9871	4	119651033	119651092	-
28408	GeneID:353497	4	2229461	2229520	-
28459	GeneID:54502	4	40545193	40545252	-
28535	GeneID:79966	4	83619179	83619238	-
28599	GeneID:5530	4	102076471	102076530	-
30262	GeneID:3516	4	26356922	26356981	+
30392	GeneID:55752	4	77907319	77907378	+
31906	GeneID:886	4	26483078	26483139	-
32284	GeneID:3490	4	57898684	57907014	-
32306	GeneID:1633	4	71875660	71875719	+
32697	GeneID:55752	4	77953315	77953811	+
33062	GeneID:7323	4	103730227	103730286	-
33811	GeneID:55534	4	140676226	140676285	-
34440	GeneID:9353	4	20396412	20396471	+
34491	GeneID:8916	4	89573974	89574033	+
34525	GeneID:57606	4	48387055	48387114	+
34569	GeneID:57630	4	170177266	170177325	-
34690	GeneID:26057	4	74117568	74117627	-
35047	GeneID:285533	4	154634603	154634662	-
35681	GeneID:55236	4	68528842	68528901	-
35775	GeneID:10296	4	1313169	1313228	+
36368	GeneID:55714	4	183439273	183439332	+
36796	GeneID:10144	4	89789130	89789189	-
37483	GeneID:8470	4	186507249	186507310	-
37497	GeneID:57537	4	7206248	7206307	+
38354	GeneID:27235	4	84203289	84203348	-
38424	GeneID:202018	4	16192442	16192501	-
39401	GeneID:54872	4	515950	516009	+
40066	GeneID:4750	4	170476183	170476242	-
40182	GeneID:80144	4	79367664	79367723	+
40490	GeneID:5099	4	30854013	30854072	+
40969	GeneID:9693	4	160250950	160251009	+
41122	GeneID:9987	4	83346279	83346338	-
41300	GeneID:152503	4	152106816	152106875	-
41323	GeneID:254251	4	17883686	17883745	-
41845	GeneID:441024	4	75048610	75048669	+
41853	GeneID:153020	4	82372352	82372411	-
42044	GeneID:55534	4	140892810	140892869	-
42751	GeneID:9662	4	56826072	56826131	+
43226	GeneID:9662	4	56826738	56826797	+
44655	GeneID:56606	4	9870670	9870729	-
44737	GeneID:166647	4	22415928	22415987	-
44915	GeneID:5978	4	57777678	57777737	+
00048	GeneID:3937	5	169706656	169706715	-
00148	GeneID:4671	5	70297927	70297986	-
01269	GeneID:1501	5	11599835	11599894	-
01287	GeneID:9782	5	138619927	138619986	+
01431	GeneID:84059	5	89950798	89950857	+
01984	GeneID:55109	5	76327065	76327124	+
02717	GeneID:55814	5	70789644	70789703	+
04313	GeneID:6586	5	168179835	168179894	-
04681	GeneID:4651	5	16814930	16814989	-
05777	GeneID:51426	5	74878263	74878322	+
06380	GeneID:57528	5	143841581	143841640	+
06848	GeneID:153364	5	89768489	89768548	-
07076	GeneID:23107	5	71601767	71601826	-
07437	GeneID:134549	5	132157955	132158014	-
07520	GeneID:345778	5	79281777	79281836	-
07572	GeneID:1456	5	122847755	122847814	+
08254	GeneID:85007	5	177658155	177658214	-
08315	GeneID:64083	5	32168180	32168239	-
08410	GeneID:645323	5	87972712	87972771	-
09319	GeneID:7204	5	14430194	14430253	+
09757	GeneID:8697	5	137542136	137542195	-
10135	GeneID:2908	5	142673510	142673569	-
10317	GeneID:51426	5	74808460	74808519	+
10615	GeneID:1879	5	158491989	158492048	-
11698	GeneID:166979	5	54432551	54432610	-
11899	GeneID:1657	5	118522846	118522905	+
12400	GeneID:79930	5	176935202	176935262	-
12402	GeneID:646241	5	17929556	17929615	+
12440	GeneID:100130882	5	122354880	122354939	+
12885	GeneID:8878	5	179240937	179240996	+
13241	GeneID:5144	5	58420978	58421037	-
13391	GeneID:55722	5	642294*	642353*	+
13619	GeneID:55568	5	153773799	153773858	+
14685	GeneID:8992	5	172431758	172431817	+
14785	GeneID:56990	5	130699690	130699749	+
14924	GeneID:30012	5	170736738	170736790	+
15099	GeneID:64097	5	111505845	111505904	-
15514	GeneID:55914	5	65267971	65268030	+
16069	GeneID:3340	5	149919148	149919207	+
16183	GeneID:96459	5	131131540	131131599	-
16372	GeneID:3796	5	61605067	61605126	+
17985	GeneID:642987	5	110002525	110002945	-
17990	GeneID:10016	5	279249	279308	+
18292	GeneID:7690	5	43128216	43128275	+
19079	GeneID:1004	5	31251860	31251919	+
19118	GeneID:57486	5	65089015	65089074	+
20618	GeneID:133874	5	169663886	169663945	+
21493	GeneID:441094	5	92764154	92764213	-
22835	GeneID:56951	5	133297719	133297778	-
22836	GeneID:29102	5	31412206	31412265	-
23038	GeneID:90268	5	14682307	14682366	+
23819	GeneID:337876	5	129254345	129254404	+
24606	GeneID:91368	5	133746302	133746361	-
24828	GeneID:83989	5	93197338	93197397	-
25714	GeneID:9180	5	38886496	38886555	+
26000	GeneID:10802	5	134029124	134029183	+
26746	GeneID:114899	5	34041162	34041221	-
27137	GeneID:4012	5	96273170	96273229	+
27367	GeneID:3672	5	52101257	52101316	+
27861	GeneID:23379	5	5438513	5438572	+
27952	GeneID:64097	5	111599285	111599344	-
28016	GeneID:64283	5	73150846	73150905	+
28099	GeneID:57556	5	115781868	115781927	-
28566	GeneID:23367	5	154166167	154166226	+
28663	GeneID:2201	5	127777873	127777932	-
29296	GeneID:7204	5	14509417	14509476	+
30573	GeneID:147	5	159390750	159390809	+
30767	GeneID:4724	5	52967410	52967469	+
30879	GeneID:7322	5	138974867	138974926	+
31041	GeneID:114825	5	159532615	159532674	-
31051	GeneID:1176	5	115244569	115244628	+
31100	GeneID:728460	5	121498083	121498142	+
31205	GeneID:10085	5	83323085	83323144	-
31649	GeneID:7204	5	14310216	14310275	+
31920	GeneID:3572	5	55243400	55244767	-
32113	GeneID:153657	5	34869823	34869882	+
32240	GeneID:5144	5	58442491	58442550	-
32813	GeneID:57222	5	172356017	172356076	+
33567	GeneID:5144	5	58945795	58945854	-
33830	GeneID:8728	5	156993457	156993516	-
33914	GeneID:10299	5	10364447	10364506	+
34866	GeneID:7204	5	14342144	14342203	+
36241	GeneID:84059	5	90055367	90055426	+
36722	GeneID:7690	5	43128326	43128384	+
36995	GeneID:2201	5	127663907	127663966	-
37190	GeneID:5144	5	58453089	58453148	-
37528	GeneID:441108	5	131793483	131793542	+
37602	GeneID:23338	5	133910561	133910620	+
38138	GeneID:23286	5	167843195	167843254	+
38352	GeneID:285600	5	93749907	93749966	-
38671	GeneID:53917	5	176729151	176729210	-
38936	GeneID:6586	5	168439160	168439219	-
40400	GeneID:91942	5	60411439	60411498	+
41641	GeneID:64839	5	107214924	107214983	-
42916	GeneID:3977	5	38537177	38537236	-
43319	GeneID:646719	5	36872059	36872118	-
43380	GeneID:133522	5	149113307	149113366	+
43502	GeneID:26999	5	156791780	156791839	+
43937	GeneID:140890	5	65462660	65462719	+
44219	GeneID:821	5	179136023	179136895	+
44271	GeneID:57556	5	115805074	115805133	-
44317	GeneID:5144	5	58413769	58413828	-
44506	GeneID:57688	5	60674327	60674386	+
00731	GeneID:55633	6	37240512	37240571	+
01406	GeneID:22999	6	72972875	72972934	+
01627	GeneID:23345	6	152637191	152637250	-
02496	GeneID:6310	6	16402599	16402658	-
02711	GeneID:25902	6	151220075	151220134	+
03551	GeneID:206412	6	88058655	88058714	+
03798	GeneID:6310	6	16493777	16493836	-
04060	GeneID:55604	6	25613034	25613093	+
04407	GeneID:3720	6	15265069	15265128	+
04643	GeneID:100287365	6	31788973	31789032	-
04778	GeneID:10667	6	5666448	5666507	+
05029	GeneID:647024	6	42094218	42094277	-
05166	GeneID:60685	6	37889370	37889429	+
05313	GeneID:667	6	56557190	56557249	-
05545	GeneID:23097	6	111134769	111134828	-
06379	GeneID:6239	6	7147889	7147948	+
08076	GeneID:54901	6	20912814	20912873	+
08083	GeneID:345930	6	139217394	139217453	+
08172	GeneID:667	6	56406229	56406288	-
08342	GeneID:57480	6	150985558	150985617	+
08750	GeneID:57497	6	40484137	40485055	-
08807	GeneID:10090	6	149082521	149082580	+
09255	GeneID:8635	6	167358217	167358276	-
10822	GeneID:80862	6	29979596	29979655	-
11055	GeneID:57224	6	138768040	138768099	-
11361	GeneID:63027	6	3427034	3427093	-
12463	GeneID:6648	6	160112555	160112614	-
12573	GeneID:4117	6	10789300	10789359	-
12782	GeneID:221692	6	13276171	13276230	+
12811	GeneID:10345	6	123670692	123670751	-
13030	GeneID:54901	6	21082760	21082819	+
13059	GeneID:55274	6	170115777	170115836	-
13854	GeneID:80862	6	30025124	30025183	-
13913	GeneID:401287	6	169829630	169829689	-
13947	GeneID:1388	6	32083476	32083535	-
14727	GeneID:285761	6	117870661	117870720	+
15875	GeneID:57211	6	142686450	142686509	+
15989	GeneID:3111	6	32976085	32976144	-
16583	GeneID:10255	6	29943849	29943906	+
16799	GeneID:90025	6	83727053	83727112	-
16996	GeneID:60685	6	37976553	37976612	+
17240	GeneID:55809	6	42326964	42327023	-
17247	GeneID:414777	6	30271992	30272051	-
17447	GeneID:55274	6	170107517	170107576	-
18081	GeneID:8418	6	25127161	25127220	-
18606	GeneID:11329	6	36482911	36482969	-
18983	GeneID:57038	6	88273956	88274015	-
19001	GeneID:3112	6	32784374	32784433	-
19020	GeneID:10211	6	30708430	30708489	-
19607	GeneID:221472	6	36977194	36977253	+
19631	GeneID:285761	6	117870100	117870159	+
19790	GeneID:221391	6	47779455	47779514	+
20422	GeneID:57380	6	24420622	24420681	+
20641	GeneID:245928	6	49927966	49928025	-
20736	GeneID:10690	6	96484869	96484928	+
20904	GeneID:401287	6	169829640	169829699	-
21173	GeneID:23345	6	152756918	152756977	-
21644	GeneID:63971	6	17770909	17770968	-
22831	GeneID:7957	6	146055821	146055880	-
22953	GeneID:60685	6	37820876	37820935	+
23522	GeneID:442213	6	48035684	48035743	-
24133	GeneID:26238	6	168187938	168187997	-
24263	GeneID:89870	6	30140403	30140462	+
24476	GeneID:26036	6	56968942	56969001	+
24547	GeneID:3910	6	112535215	112535272	-
24550	GeneID:221496	6	33743393	33743452	-
24819	GeneID:100287718	6	46725799	46725858	+
25567	GeneID:51167	6	84663893	84663952	+
25688	GeneID:6310	6	16732199	16732258	-
26071	GeneID:4199	6	83926226	83926284	-
26585	GeneID:10048	6	13650498	13650557	-
26638	GeneID:26054	6	76389355	76389414	+
26879	GeneID:5169	6	132015305	132015364	+
26882	GeneID:222553	6	118252276	118252335	+
26899	GeneID:2534	6	112134140	112134199	-
26998	GeneID:257218	6	146224489	146224548	-
27055	GeneID:55227	6	53769479	53769538	+
27922	GeneID:56940	6	350182	350241	+
28308	GeneID:4301	6	168312735	168312794	+
28932	GeneID:55278	6	107101027	107101086	+
29915	GeneID:100132735	6	140180524	140180583	+
30050	GeneID:51465	6	90039923	90039982	-
30969	GeneID:4301	6	168369660	168369719	+
31131	GeneID:55809	6	42317094	42317153	-
31503	GeneID:23294	6	34959037	34959096	+
32632	GeneID:285782	6	7356318	7365715	-
33188	GeneID:23033	6	83878088	83878147	+
33426	GeneID:54901	6	20855126	20855185	+
33493	GeneID:10864	6	43266968	43267027	+
34552	GeneID:221692	6	13065864	13065923	+
35273	GeneID:285780	6	6361544	6361603	-
35593	GeneID:2911	6	146493648	146493707	+
35777	GeneID:56895	6	161586650	161586709	-
36163	GeneID:80862	6	29969429	29969488	-
36345	GeneID:9697	6	52367834	52367893	-
36809	GeneID:55604	6	25450896	25452287	+
37171	GeneID:129685	6	42025277	42025336	+
37572	GeneID:80759	6	73969296	73969355	-
38072	GeneID:57480	6	150974161	150974220	+
38089	GeneID:285755	6	109761094	109761153	-
38163	GeneID:667	6	56348434	56348493	-
38830	GeneID:23294	6	34861572	34861631	+
39114	GeneID:1769	6	38697696	38697755	+
39490	GeneID:3841	6	117056632	117056691	+
39865	GeneID:9444	6	163837697	163837756	+
40241	GeneID:85313	6	149865153	149865212	-
40496	GeneID:9308	6	14124115	14124174	+
41205	GeneID:57492	6	157268493	157268552	+
41576	GeneID:85413	6	110777610	110777669	-
42458	GeneID:3109	6	32903811	32903870	-
42466	GeneID:84630	6	43237427	43237486	+
42895	GeneID:116843	6	133109432*	133109491*	-
43749	GeneID:2045	6	94120107	94120166	-
43830	GeneID:6310	6	16394166	16394225	-
44088	GeneID:2762	6	1909606	1909665	-
44471	GeneID:717	6	31902184	31902243	+
44849	GeneID:51390	6	143659056	143659115	+
44932	GeneID:1769	6	38939704	38939763	+
45095	GeneID:26036	6	56975131	56975190	+
00778	GeneID:285989	7	99085172	99085231	+
00857	GeneID:168544	7	149461440	149461498	-
01319	GeneID:80820	7	36321270	36321329	+
01624	GeneID:1523	7	101820244	101820303	+
02105	GeneID:3092	7	75367474	75367533	-
02492	GeneID:1021	7	92284554	92284613	-
02595	GeneID:219578	7	88427218	88427277	+
03081	GeneID:100287825	7	30556661	30556720	-
03428	GeneID:56975	7	200589	200648	+
03810	GeneID:7462	7	73639853	73639912	+
04662	GeneID:10457	7	23296945	23297004	+
04963	GeneID:222194	7	77407832	77407891	+
05055	GeneID:64764	7	137597595	137597654	-
05148	GeneID:56302	7	142621906	142621965	-
05259	GeneID:10142	7	91719111	91719170	+
05285	GeneID:84310	7	1064142	1064201	-
05585	GeneID:5799	7	157853633	157853692	-
05980	GeneID:10793	7	64384531	64384590	+
06064	GeneID:23353	7	889733	889792	+
06161	GeneID:9263	7	43631508	43631567	+
06503	GeneID:378805	7	130756535	130756594	-
06638	GeneID:51631	7	139052879	139052938	+
06807	GeneID:493754	7	66022149	66022208	-
07033	GeneID:1804	7	153905736	153905795	+
07161	GeneID:6742	7	141440662	141440721	+
07174	GeneID:26053	7	69948693	69948752	+
08028	GeneID:51631	7	139077225	139077284	+
08349	GeneID:89122	7	99500879	99500938	-
09011	GeneID:51251	7	33100145	33100204	-
09247	GeneID:83943	7	110872707	110872766	-
09499	GeneID:55975	7	23165385	23165444	+
09687	GeneID:54927	7	132642620	132642679	-
09868	GeneID:51657	7	75673321	75673380	-
09929	GeneID:58508	7	151992495	151992554	-
12320	GeneID:51422	7	151534355	151534414	-
13757	GeneID:7378	7	48134390	48146494	+
13777	GeneID:64224	7	35705353	35705412	-
14282	GeneID:3092	7	75362765	75362824	-
15028	GeneID:51422	7	151372312	151372371	-
15490	GeneID:23333	7	35009075	35009134	-
15569	GeneID:541472	7	22765782	22765841	-
15636	GeneID:54927	7	132725598	132725657	-
15883	GeneID:6671	7	21485750	21485809	+
16781	GeneID:140545	7	156452067	156452126	+
17487	GeneID:9162	7	137352879	137352938	-
18033	GeneID:349136	7	151081111	151081170	-
18335	GeneID:168667	7	33974012	33974071	+
18780	GeneID:11281	7	39330205	39330264	+
19305	GeneID:64005	7	45008488	45008547	-
20227	GeneID:1804	7	154008081	154008140	+
20675	GeneID:1523	7	101898872	101898931	+
20810	GeneID:1080	7	117204738	117204797	+
20812	GeneID:100127891	7	129244760	129244819	-
20895	GeneID:136227	7	101092691	101092750	+
20925	GeneID:27241	7	33354018	33354077	+
21017	GeneID:4899	7	129393939	129393998	+
22253	GeneID:1124	7	29309898	29309957	+
22369	GeneID:28996	7	139257364	139257423	-
22538	GeneID:64753	7	128460899	128460958	+
22553	GeneID:2692	7	31015619	31015678	+
23074	GeneID:55750	7	141293400	141293459	+
23172	GeneID:1804	7	153986110	153986169	+
23275	GeneID:29896	7	23570197	23570256	-
23449	GeneID:26136	7	115894307	115894366	+
24286	GeneID:9732	7	111829932	111829991	-
24398	GeneID:84928	7	129840565	129840624	-
24444	GeneID:5649	7	103574656	103574715	-
24475	GeneID:4850	7	135071386	135071445	-
25360	GeneID:340351	7	134697011	134697070	+
25416	GeneID:26047	7	146095751	146095810	+
25588	GeneID:222194	7	77326591	77326650	+
26241	GeneID:7205	7	100471031	100471090	+
26310	GeneID:5799	7	157653361	157653420	-
28105	GeneID:2146	7	148571119	148571178	-
28109	GeneID:9690	7	157058638	157058697	+
28160	GeneID:168850	7	127012680	127012739	-
28512	GeneID:57154	7	98686121	98686180	-
28765	GeneID:100128334	7	99592879	99592938	+
29180	GeneID:84433	7	3081013	3081072	-
29307	GeneID:349136	7	151086590	151086649	-
29604	GeneID:800	7	134575840	134575897	+
30164	GeneID:389493	7	56182371	56182430	-
30494	GeneID:83943	7	110977122	110977181	-
30691	GeneID:948	7	80292448	80292507	+
30826	GeneID:1804	7	153775833	153775892	+
31962	GeneID:4897	7	107906680	107906739	-
32039	GeneID:27434	7	44115855	44115914	-
33444	GeneID:27044	7	127665920	127665979	+
33697	GeneID:23080	7	32535757	32535816	+
34055	GeneID:53616	7	87762057	87762116	+
34389	GeneID:6965	7	38398143*	38398201*	-
34465	GeneID:9732	7	111788815	111788874	-
34951	GeneID:51427	7	64147080	64147139	+
36118	GeneID:800	7	134646947	134647006	+
37722	GeneID:22798	7	107703136	107703195	-
37782	GeneID:1395	7	30721613	30739575	-
38558	GeneID:222068	7	44620616	44620675	-
38642	GeneID:393076	7	155939546	155939605	+
39188	GeneID:1523	7	101604759	101604818	+
39332	GeneID:84310	7	1049736	1067909	-
39342	GeneID:54205	7	25164436	25164850	-
40245	GeneID:56829	7	138754858	138754917	-
40961	GeneID:55665	7	43939236	43939295	-
41274	GeneID:23333	7	34994970	34997653	-
41581	GeneID:51667	7	151058205	151058264	+
41774	GeneID:100287165	7	150444576	150444635	-
42437	GeneID:8976	7	123361464	123361523	-
42534	GeneID:221895	7	27901487	27901546	-
43008	GeneID:100130771	7	105213670	105213729	-
43057	GeneID:84182	7	30914206	30914265	+
43322	GeneID:5425	7	44159009	44159068	-
43795	GeneID:22853	7	97819263	97819322	+
44051	GeneID:107	7	45762328	45762385	+
44833	GeneID:54919	7	805995	806054	+
00605	GeneID:2185	8	27205998	27206057	+
01593	GeneID:9639	8	1875526	1875585	+
03829	GeneID:286046	8	10965831	10965890	-
05129	GeneID:767	8	61177934	61177993	-
05246	GeneID:51366	8	103391464	103391523	-
05617	GeneID:55636	8	61737701	61737760	+
05879	GeneID:2626	8	11567219	11567278	+
05945	GeneID:28957	8	80869608	80869664	-
06258	GeneID:57604	8	12864983	12865042	+
06542	GeneID:27067	8	74564601	74564660	-
06633	GeneID:137196	8	130697766	130697825	-
06778	GeneID:157769	8	124827104	124827217	+
07462	GeneID:862	8	92992054	92992113	-
07569	GeneID:9705	8	53317206	53317265	-
08326	GeneID:286053	8	126273699	126273758	+
09228	GeneID:9639	8	1851820	1851879	+
09485	GeneID:9639	8	1818742	1818801	+
09490	GeneID:79075	8	120851842	120851901	-
11555	GeneID:157807	8	62290848	62290907	+
12524	GeneID:51571	8	130887817	130887876	-
12761	GeneID:80223	8	37724033	37724092	-
13002	GeneID:6386	8	59473214	59473273	+
13558	GeneID:729732	8	12468563	12468618	-
13579	GeneID:11030	8	30275148	30275209	+
13827	GeneID:90362	8	59011645	59011704	+
13930	GeneID:22882	8	123898157	123898216	+
15162	GeneID:23514	8	48282132	48282191	+
15686	GeneID:10404	8	97843337	97843396	+
16436	GeneID:10565	8	68237484	68237543	-
16553	GeneID:619343	8	1212472	1212531	+
16925	GeneID:23514	8	48589986	48590045	+
17385	GeneID:64236	8	22450747	22450806	+
17474	GeneID:1936	8	144670129	144670188	-
18013	GeneID:286046	8	10968914	10968973	-
18037	GeneID:11030	8	30402947	30403006	+
18127	GeneID:22882	8	123833627	123833686	+
19623	GeneID:80243	8	69017672	69017731	+
19655	GeneID:6641	8	121582504	121582563	-
20362	GeneID:115294	8	52755442	52755501	-
20858	GeneID:7991	8	15617667	15617726	+
21316	GeneID:619343	8	916253	916312	+
21859	GeneID:286046	8	10904878	10904937	-
23033	GeneID:116328	8	69360048	69360107	+
23120	GeneID:528	8	104042403	104042462	+
23343	GeneID:401466	8	86129483	86129635	-
23602	GeneID:22898	8	142152185	142152244	+
24196	GeneID:50807	8	131095472	131095531	-
24566	GeneID:649	8	22028953	22029012	+
24771	GeneID:727957	8	145248126	145248185	+
25075	GeneID:286046	8	10984240	10984299	-
25165	GeneID:79648	8	6303772	6303830	+
25659	GeneID:51312	8	23425514	23425573	+
25787	GeneID:83696	8	141129083	141129142	-
25788	GeneID:157376	8	125205294	125205353	-
25807	GeneID:84750	8	33310613	33310672	-
26810	GeneID:2339	8	42937068	42937127	+
27743	GeneID:79075	8	120851266	120851325	-
29640	GeneID:7994	8	41795901	41795960	-
30301	GeneID:286046	8	10963485	10963544	-
31060	GeneID:203062	8	143351982	143352041	-
31572	GeneID:286046	8	10994966	10995025	-
32733	GeneID:2907	8	145067084	145067140	+
32977	GeneID:22882	8	123809828	123809887	+
33893	GeneID:83696	8	141155984	141156043	-
34332	GeneID:6482	8	134467040	134467099	-
35720	GeneID:83696	8	140769701*	140769760*	-
35851	GeneID:79776	8	77699527	77699586	+
36094	GeneID:2260	8	38274608	38274667	-
36134	GeneID:55074	8	107284866	107284925	+
36470	GeneID:25879	8	104440233	104440292	+
36590	GeneID:427	8	17921660	17921719	-
36683	GeneID:641638	8	67835326	67835385	-
37549	GeneID:11160	8	37604392	37604451	+
37584	GeneID:51571	8	130904955	130905014	-
37713	GeneID:9639	8	1818662	1818721	+
37794	GeneID:55790	8	19455642	19455701	-
37798	GeneID:22882	8	123869421	123869480	+
38264	GeneID:6575	8	42387360	42387419	-
38491	GeneID:5862	8	61533617	61533676	+
38868	GeneID:116328	8	69703718	69703777	+
38898	GeneID:59339	8	38784596	38784655	+
39650	GeneID:100132891	8	72923319	72923378	+
40327	GeneID:83481	8	144939295	144939354	-
40451	GeneID:25788	8	95444447	95444506	-
40775	GeneID:5423	8	42218668	42218722	+
40807	GeneID:157739	8	11223487	11223546	+
41395	GeneID:51571	8	130861106	130861165	-
41769	GeneID:51312	8	23428036	23428095	+
41811	GeneID:286046	8	11052237	11052296	-
43227	GeneID:284	8	108296660	108296719	-
43418	GeneID:727957	8	145278184	145278243	+
43871	GeneID:27085	8	121464354	121464413	+
44569	GeneID:23414	8	106477089	106477148	+
44943	GeneID:59339	8	38791233	38791292	+
45182	GeneID:55074	8	107719530	107719589	+
00715	GeneID:84253	9	130107520	130107579	+
01751	GeneID:23189	9	594864	594923	+
03700	GeneID:51271	9	34187534	34187593	+
04104	GeneID:92014	9	37882275	37882334	-
04294	GeneID:85301	9	116980447	116980506	+
05110	GeneID:8434	9	36086037	36086096	+
05350	GeneID:158158	9	85670505	85670564	-
05462	GeneID:7088	9	84287558	84287617	-
05488	GeneID:5991	9	3450760	3450819	-
06913	GeneID:57720	9	132870394	132870453	+
07610	GeneID:8395	9	71601422	71601481	+
07628	GeneID:23637	9	125816187	125816246	+
07783	GeneID:6256	9	137297493	137297552	+
07937	GeneID:728489	9	139258235	139258294	-
08107	GeneID:8395	9	71623438	71623499	+
08277	GeneID:80709	9	117121766	117121825	-
08388	GeneID:1620	9	121975938	121975997	-
08656	GeneID:80036	9	73440121	73440180	-
08886	GeneID:11168	9	15471665	15471724	-
08970	GeneID:100129633	9	117418887	117419979	-
09004	GeneID:23230	9	79825565	79826161	+
09326	GeneID:445	9	133374985	133376399	+
09969	GeneID:54932	9	140287035	140287094	-
10156	GeneID:54566	9	112011817	112011876	-
10785	GeneID:11168	9	15505895	15505954	-
11035	GeneID:3371	9	117817791	117817850	-
13510	GeneID:375775	9	140404004*	140404063*	-
13857	GeneID:55684	9	139728733	139728792	+
14051	GeneID:56751	9	135465585	135465647	+
14778	GeneID:1612	9	90169180	90169239	+
15313	GeneID:5079	9	37026631	37026686	-
15493	GeneID:51280	9	88649550	88649609	-
15899	GeneID:23637	9	125752685	125752744	+
16464	GeneID:64855	9	130317314	130317373	-
17438	GeneID:1612	9	90140086	90140145	+
17823	GeneID:158234	9	37767161	37767220	+
18299	GeneID:9630	9	80038193	80038252	-
18655	GeneID:100129385	9	16203959	16204018	-
19193	GeneID:203238	9	15885906	15885965	+
19722	GeneID:19	9	107618189	107618248	-
20246	GeneID:138307	9	139648929	139648988	-
20493	GeneID:256158	9	133281983	133282042	+
21148	GeneID:53358	9	91769577	91769636	-
21199	GeneID:8395	9	71600085	71600144	+
21496	GeneID:79987	9	113205694	113205753	-
21839	GeneID:55684	9	139704140	139704199	+
22325	GeneID:100128909	9	93881638	93881697	-
22695	GeneID:53358	9	91770821	91770880	-
23811	GeneID:55667	9	19357200	19357259	+
23833	GeneID:203286	9	101552303	101552362	-
24979	GeneID:203238	9	15875252	15875311	+
25532	GeneID:158038	9	28104355	28104414	-
26748	GeneID:3371	9	117815160	117815219	-
27066	GeneID:158046	9	91159685	91159744	+
27269	GeneID:79817	9	27375183	27375242	-
27523	GeneID:158067	9	135751791	135751850	-
27722	GeneID:347240	9	34310198	34310257	-
27732	GeneID:10044	9	130522439	130522498	-
28403	GeneID:375748	9	98644811	98644870	+
28626	GeneID:54796	9	16526526	16526585	-
30183	GeneID:114991	9	116760561	116760620	+
30890	GeneID:10044	9	130535457	130535516	-
31111	GeneID:55684	9	139730608	139730667	+
31245	GeneID:23196	9	96294578	96294637	+
32145	GeneID:1993	9	23765016	23765075	-
32758	GeneID:117531	9	75243497	75243556	+
33083	GeneID:23048	9	132676621	132676680	-
33755	GeneID:10507	9	92054358	92054417	-
33900	GeneID:25861	9	117240601	117240660	-
34103	GeneID:50514	9	118093275	118093332	+
34330	GeneID:100129633	9	117428988	117430506	-
35719	GeneID:79987	9	113238414	113238473	-
35776	GeneID:84186	9	37186845	37186904	+
35792	GeneID:169436	9	136260933	136260992	+
35999	GeneID:58499	9	109737139	109737198	+
36022	GeneID:23287	9	88166752	88166811	-
36119	GeneID:1620	9	122116620	122116679	-
36887	GeneID:23511	9	131765928	131765987	+
36999	GeneID:399665	9	130728485	130728544	-
37562	GeneID:25792	9	130959231	130959290	-
38750	GeneID:80036	9	73674053	73674112	-
40316	GeneID:6595	9	2045209	2045267	+
40363	GeneID:253039	9	123605680	123605755	+
40605	GeneID:117531	9	75266218	75266277	+
40971	GeneID:5079	9	36986525	36986584	-
41361	GeneID:64078	9	86903856	86903915	-
41745	GeneID:340508	9	99840443	99840502	-
41827	GeneID:23048	9	132657898	132657956	-
42470	GeneID:23189	9	571370	571429	+
42523	GeneID:58524	9	990026	990085	+
43115	GeneID:23048	9	132697635	132697694	-
00152	GeneID:80217	10	105952340	105952399	-
02301	GeneID:642819	10	43949873	43949932	+
02378	GeneID:56243	10	24771298	24771357	+
03582	GeneID:143379	10	118423758	118424306	-
03721	GeneID:51182	10	14888004	14888063	+
03819	GeneID:56243	10	24521511	24521570	+
04887	GeneID:54906	10	5805350	5805406	+
05866	GeneID:10580	10	97130449	97130508	-
06804	GeneID:118987	10	119042562	119042621	-
06926	GeneID:221037	10	65079176	65079235	-
07084	GeneID:728190	10	89048170	89048227	-
08409	GeneID:5592	10	52814861	52814920	+
08754	GeneID:728190	10	88999994	89000053	-
09248	GeneID:80114	10	60573780	60573839	+
09835	GeneID:29119	10	68935406	68935465	-
10385	GeneID:100287799	10	65382320	65382379	+
10968	GeneID:79591	10	103789286	103789345	-
11019	GeneID:10579	10	123811126	123811185	+
11173	GeneID:5532	10	75241399	75241458	-
11787	GeneID:5995	10	86008779	86010179	+
12594	GeneID:10580	10	97137726	97137785	-
12735	GeneID:2263	10	123297807	123297866	-
12796	GeneID:55691	10	13735256	13735315	-
12939	GeneID:6251	10	16703565	16703624	-
13032	GeneID:100132987	10	80061340	80061399	+
14110	GeneID:219770	10	35897518	35897577	+
14295	GeneID:83592	10	4889405	4889464	+
14523	GeneID:6840	10	29962819	29962878	-
14717	GeneID:9231	10	79654337	79654396	-
15737	GeneID:1645	10	5015976	5016553	+
16112	GeneID:317662	10	74995130	74995189	+
16417	GeneID:84898	10	20125680	20125739	+
16824	GeneID:5791	10	129797616	129797675	+
16916	GeneID:221037	10	65205428	65205487	-
17003	GeneID:55719	10	102685825	102685884	+
17850	GeneID:220929	10	31310292	31310351	-
18423	GeneID:23053	10	75547664	75547723	+
19463	GeneID:132	10	76431679	76431738	+
20336	GeneID:143187	10	114497404	114497463	+
20358	GeneID:5407	10	118352228	118352287	+
20698	GeneID:10105	10	81113070	81113129	+
20962	GeneID:10659	10	11128394	11128453	+
20981	GeneID:56243	10	24606031	24606090	+
21357	GeneID:259230	10	52206586	52206645	-
21465	GeneID:10580	10	97150767	97150826	-
21933	GeneID:55691	10	13735713	13735772	-
22400	GeneID:5552	10	70848604	70848663	+
23076	GeneID:10529	10	21202093	21202152	-
24058	GeneID:5209	10	6214387	6214446	+
24110	GeneID:783	10	18441478	18441537	+
24470	GeneID:221037	10	64995468	64995527	-
24758	GeneID:728190	10	89046334	89046393	-
24778	GeneID:8038	10	127889280	127889339	-
24957	GeneID:105	10	1333239	1333298	-
25661	GeneID:56165	10	115987875	115987934	+
25686	GeneID:119559	10	120923937	120923996	-
25881	GeneID:57178	10	81055906	81055965	+
26676	GeneID:118812	10	99379215	99379274	-
26995	GeneID:783	10	18547137	18547196	+
27307	GeneID:9397	10	15199625	15199684	-
27396	GeneID:220965	10	61013958	61014017	-
27699	GeneID:8829	10	33490019	33490078	-
27736	GeneID:22984	10	105205973	105206032	+
28229	GeneID:6934	10	114925978	114926037	+
28287	GeneID:55088	10	115921976	115922034	-
28293	GeneID:1326	10	30725173	30725232	+
28367	GeneID:23053	10	75560569	75560628	+
28636	GeneID:56647	10	127516166	127520006	+
28728	GeneID:22884	10	1104184	1104243	+
28849	GeneID:6934	10	114832974	114833033	+
30713	GeneID:6319	10	102115641	102115700	+
31004	GeneID:85442	10	135018109	135018168	+
31206	GeneID:7390	10	127490669	127490728	-
31936	GeneID:2746	10	88843617	88843676	-
31959	GeneID:8030	10	61551576	61551640	-
33175	GeneID:8028	10	21845901	21845960	+
33467	GeneID:83641	10	14566873	14566932	-
34358	GeneID:728190	10	89015062	89015121	-
35521	GeneID:26091	10	69829338	69829397	-
35728	GeneID:65217	10	55754659	55754718	-
35759	GeneID:5592	10	53393086	53393145	+
35973	GeneID:64081	10	70047205	70047264	-
36376	GeneID:6585	10	98825396	98825810	-
36523	GeneID:1488	10	126801333	126801393	-
36723	GeneID:387718	10	127355818	127355877	-
37586	GeneID:57559	10	90668793	90668852	+
38589	GeneID:25911	10	103358971	103359030	+
38744	GeneID:10724	10	103556832	103556891	-
38996	GeneID:57705	10	50021225	50021284	+
39891	GeneID:288	10	61811630	61811689	-
40033	GeneID:10771	10	189006	189065	+
40258	GeneID:55691	10	14125166	14125225	-
40381	GeneID:5592	10	53394372	53394431	+
40928	GeneID:22884	10	1104668	1104727	+
41202	GeneID:259230	10	52153046	52153105	-
42440	GeneID:3778	10	79253560	79253619	-
42569	GeneID:100287412	10	127406829	127406888	-
43385	GeneID:84333	10	92987458	92987517	+
43430	GeneID:1646	10	5055705	5055764	-
43820	GeneID:219790	10	63998405	63998464	-
44323	GeneID:219623	10	63173265	63173324	-
44360	GeneID:9712	10	11606301	11606360	-
44494	GeneID:5979	10	43612069	43612131	+
44701	GeneID:783	10	18460136	18460195	+
45010	GeneID:259217	10	118450775	118450834	-
45102	GeneID:57705	10	50032040	50032099	+
00892	GeneID:23387	11	116727703	116727762	-
01137	GeneID:10658	11	47492004	47492063	-
01183	GeneID:84441	11	95956996	95957055	-
01480	GeneID:283234	11	64117534	64117593	+
01583	GeneID:23705	11	115211767	115211826	-
02355	GeneID:55107	11	70009621	70009680	+
02459	GeneID:4586	11	1213103*	1213160*	+
02870	GeneID:55867	11	64333775	64333834	+
02879	GeneID:7299	11	89028744	89028803	+
04134	GeneID:63970	11	128806503	128807590	-
05343	GeneID:4135	11	75311875	75311934	-
05623	GeneID:1740	11	84541621	84541680	-
06588	GeneID:2001	11	34513841	34513900	-
06604	GeneID:28970	11	93494794	93494853	+
06843	GeneID:56981	11	45236216	45236275	+
07310	GeneID:6050	11	501951	502010	-
07585	GeneID:9873	11	72770987	72771046	-
08247	GeneID:493860	11	32627068	32627127	-
08286	GeneID:10083	11	17536736	17536795	-
08731	GeneID:54414	11	124528946	124529005	-
09149	GeneID:89797	11	19791220	19791279	+
09202	GeneID:387601	11	62934069	62934128	-
09593	GeneID:5870	11	73421965	73422024	-
09648	GeneID:9440	11	93522273	93522332	+
10764	GeneID:29068	11	130109657	130109716	-
11024	GeneID:2313	11	128676345	128677089	+
11416	GeneID:83786	11	65154665	65154724	+
11706	GeneID:89797	11	19618570	19618629	+
12835	GeneID:54765	11	35765109	35765168	+
14195	GeneID:66005	11	881577*	881636*	-
14341	GeneID:399959	11	121966694	121966753	-
14551	GeneID:143458	11	36200208	36200267	+
14759	GeneID:4135	11	75312617	75312676	-
15036	GeneID:84441	11	95988425	95988484	-
15142	GeneID:4684	11	113118623	113118683	+
16007	GeneID:51144	11	43809901	43809960	+
16602	GeneID:84441	11	95979658	95979717	-
16676	GeneID:89797	11	19799469	19799528	+
16917	GeneID:50863	11	131686103	131686162	+
17480	GeneID:79849	11	119059008	119059067	+
18859	GeneID:55291	11	68375086	68375145	+
19382	GeneID:10003	11	89891606	89891665	+
19589	GeneID:55191	11	71209590	71209649	+
20207	GeneID:51144	11	43776493	43776552	+
20321	GeneID:3784	11	2740395	2740452	+
20664	GeneID:100133315	11	71638911	71638970	-
20701	GeneID:144100	11	16984913	16984972	-
21138	GeneID:89797	11	19798999	19799058	+
21527	GeneID:960	11	35232737	35232796	+
22021	GeneID:338707	11	378992	379051	+
22210	GeneID:63876	11	125037581	125037640	+
22528	GeneID:120227	11	14912420	14912479	-
23559	GeneID:338657	11	118881056	118881115	+
23613	GeneID:10313	11	63462426	63462485	+
23734	GeneID:440026	11	9314561	9314620	-
23924	GeneID:26298	11	34677512	34677569	+
24289	GeneID:51111	11	67956246	67956305	-
24423	GeneID:9986	11	66613646	66613705	+
24901	GeneID:100129531	11	34072245	34072304	-
25016	GeneID:4586	11	1221949	1222008	+
25214	GeneID:55761	11	43489199	43489258	+
26245	GeneID:338657	11	118873428	118873487	+
26703	GeneID:23075	11	9763304	9763363	+
28679	GeneID:399959	11	121967430	121967489	-
29602	GeneID:25884	11	74409518	74409577	-
30409	GeneID:84441	11	95987674	95987733	-
30598	GeneID:65975	11	8549165	8549224	-
30989	GeneID:55742	11	12444242	12444301	+
31209	GeneID:9873	11	72665930	72665989	-
31881	GeneID:960	11	35231629	35231688	+
33076	GeneID:3338	11	63999402	64001390	+
33688	GeneID:4361	11	94208701	94208760	-
33723	GeneID:51144	11	43715264	43715323	+
33793	GeneID:338692	11	67059857	67059916	+
33987	GeneID:374378	11	11496763	11496822	-
34162	GeneID:9702	11	95555534	95555593	+
34678	GeneID:23705	11	115242884	115242943	-
35118	GeneID:10658	11	47551557	47551616	-
35538	GeneID:51585	11	82869686	82869745	+
36013	GeneID:7536	11	64537898	64537955	-
36323	GeneID:64837	11	66027890	66027949	+
36578	GeneID:84441	11	95978550	95978609	-
36792	GeneID:55761	11	43467610	43467669	+
37239	GeneID:4005	11	33894846	33894905	-
38184	GeneID:79684	11	124659474	124659533	-
38200	GeneID:84441	11	96011401	96011460	-
38567	GeneID:22992	11	67009987	67010046	+
38904	GeneID:100133315	11	71634421	71634480	-
39043	GeneID:80168	11	75439335	75439394	+
40838	GeneID:1642	11	61066934	61066991	-
40988	GeneID:63982	11	26604804	26604863	+
42268	GeneID:84441	11	95954892	95954951	-
42555	GeneID:55291	11	68323901	68323960	+
42592	GeneID:84897	11	124494039	124494098	+
43020	GeneID:847	11	34482479	34482538	+
43533	GeneID:3784	11	2739936	2739995	+
43846	GeneID:22992	11	66962287	66962346	+
44047	GeneID:23365	11	120296337	120296396	+
45196	GeneID:55291	11	68273300	68273359	+
00874	GeneID:55743	12	133443215*	133443257*	-
00943	GeneID:144406	12	122370908	122370967	+
01167	GeneID:54621	12	118539475	118539534	-
01831	GeneID:4848	12	70739327	70739386	+
01857	GeneID:3845	12	25386840	25386899	-
02186	GeneID:79158	12	102159672	102159731	-
02698	GeneID:100289610	12	65089971	65090022	-
03141	GeneID:81575	12	12879272	12879331	+
03396	GeneID:5744	12	28114557	28114616	-
03435	GeneID:23389	12	116476153	116476212	-
03607	GeneID:144453	12	70077056	70077115	-
03854	GeneID:85004	12	15322032	15322091	-
04316	GeneID:57605	12	123572084	123572143	-
04646	GeneID:55729	12	14579185	14579244	+
04724	GeneID:121665	12	121241705	121241764	-
05375	GeneID:255394	12	106724800	106724859	+
05780	GeneID:283463	12	40961473	40961532	+
05897	GeneID:784	12	49218471	49218745	+
06411	GeneID:100147744	12	7053002	7053061	+
07304	GeneID:7112	12	98928637	98928696	+
07854	GeneID:23085	12	1422101	1422160	+
08073	GeneID:10330	12	56708541	56708600	-
08170	GeneID:775	12	2667736	2667795	+
08643	GeneID:6660	12	24202642	24202701	-
08694	GeneID:5318	12	32944586	32944647	-
08791	GeneID:8091	12	66252002	66252061	+
10339	GeneID:83695	12	2995424	2995483	+
11478	GeneID:51699	12	110939188	110939247	-
11608	GeneID:91419	12	58335899	58335958	+
12128	GeneID:57605	12	123572530	123572587	-
13085	GeneID:1272	12	41365556	41365615	+
13771	GeneID:114795	12	126072826	126072885	+
14088	GeneID:84305	12	56307924	56307983	-
14277	GeneID:144363	12	25354122	25354181	+
14298	GeneID:11016	12	53936971	53937030	-
14668	GeneID:5139	12	20746279	20746338	+
14833	GeneID:7024	12	51519020	51519079	-
16636	GeneID:9169	12	46349515	46349574	-
16691	GeneID:636	12	32261338	32261397	+
17203	GeneID:57522	12	64475194	64475253	+
17271	GeneID:11016	12	53983853	53983912	-
17292	GeneID:6910	12	114791898	114791957	-
17489	GeneID:2065	12	56482713	56482772	+
17836	GeneID:80196	12	121838801	121838860	+
18086	GeneID:57666	12	133131050	133131109	+
18509	GeneID:160518	12	31609600	31609659	-
18970	GeneID:57609	12	51073657	51073716	+
19191	GeneID:5744	12	28114833	28114892	-
19499	GeneID:100131403	12	50353250	50353309	-
20474	GeneID:6540	12	368537*	368596*	-
20562	GeneID:92558	12	120528001	120528060	+
20867	GeneID:10677	12	58191404	58191463	-
21065	GeneID:121256	12	130337551	130337610	-
22502	GeneID:1840	12	113529946	113530005	+
22659	GeneID:9921	12	121014458	121014517	+
23604	GeneID:9958	12	62730048	62730107	+
23757	GeneID:55110	12	10762794	10762853	-
24504	GeneID:79600	12	111071089	111071148	+
25125	GeneID:4254	12	88914028	88914087	-
25258	GeneID:6660	12	23781763	23781822	-
26001	GeneID:5800	12	15669846	15669905	+
26275	GeneID:196528	12	46235162	46235221	+
26627	GeneID:80070	12	43816624	43816683	-
27151	GeneID:9733	12	108954199	108954258	-
27450	GeneID:100288798	12	47024021	47024080	+
27690	GeneID:2012	12	13350181	13350240	+
27719	GeneID:283446	12	109882163	109882222	+
28163	GeneID:54477	12	19525559	19525618	+
29493	GeneID:121512	12	32735802	32735861	+
29808	GeneID:79720	12	123371606	123371665	-
30167	GeneID:121665	12	121209622	121209681	-
30433	GeneID:6857	12	79786278	79786337	+
31541	GeneID:160518	12	31723660	31723719	-
31877	GeneID:5128	12	96752884	96752943	-
32146	GeneID:121278	12	72358426	72358485	+
32327	GeneID:574449	12	95228282	95228341	+
32355	GeneID:54477	12	19459672	19459731	+
32766	GeneID:253827	12	65680339	65680398	+
33148	GeneID:65125	12	936551	936610	+
33615	GeneID:775	12	2666766	2666825	+
34709	GeneID:84324	12	56182128	56182187	-
35378	GeneID:5827	12	133281412	133281470	+
35578	GeneID:506	12	57032035	57032093	-
35760	GeneID:4257	12	16501631	16501690	+
36090	GeneID:8091	12	66222816	66222875	+
36593	GeneID:2904	12	14112735	14112794	-
36693	GeneID:51347	12	118612235	118612294	-
37110	GeneID:347918	12	132589812	132593138	+
37563	GeneID:10867	12	3328708	3328767	+
37832	GeneID:160518	12	31677092	31677151	-
37858	GeneID:6857	12	79483156	79483215	+
38042	GeneID:100128554	12	125510811	125510870	+
38805	GeneID:3227	12	54369250	54369309	+
39334	GeneID:50515	12	104946745	104946804	+
39945	GeneID:6311	12	111891903	111891962	-
44182	GeneID:55832	12	67704775	67704834	+
00735	GeneID:5611	13	96397179	96397238	+
01056	GeneID:100289410	13	113622326	113622385	-
01368	GeneID:10443	13	33066887	33066946	-
01623	GeneID:55269	13	20249636	20249695	-
03693	GeneID:7750	13	20593755	20593814	+
04791	GeneID:5101	13	67775269	67775328	-
06044	GeneID:10464	13	73493284	73493347	+
07266	GeneID:64062	13	79924141	79924200	-
07616	GeneID:5101	13	67796444	67796503	-
08306	GeneID:11278	13	74387060	74387119	-
08561	GeneID:8428	13	99155360	99155419	-
09022	GeneID:728767	13	110440440	110440499	+
12541	GeneID:7750	13	20618737	20618796	+
13253	GeneID:337867	13	99987848	99987907	+
14891	GeneID:64062	13	79950783	79950842	-
14892	GeneID:540	13	52556424	52556483	-
15141	GeneID:2098	13	47349681	47349740	-
15747	GeneID:115825	13	52327054	52327113	+
15896	GeneID:2098	13	47351278	47351337	-
15918	GeneID:10082	13	93947170	93947229	+
16144	GeneID:337867	13	99901163	99901222	+
17555	GeneID:80183	13	46929771	46929830	-
18562	GeneID:79866	13	73324989	73325048	+
19121	GeneID:23263	13	113657013	113657072	+
19562	GeneID:22862	13	49720040	49720099	+
22433	GeneID:387921	13	39613825	39613884	+
22841	GeneID:220107	13	51397320	51397379	-
23504	GeneID:10257	13	95706514	95706573	-
24505	GeneID:2308	13	41170298	41170357	-
25654	GeneID:2262	13	92648623	92648682	+
26223	GeneID:10443	13	33099830	33099889	-
27033	GeneID:2262	13	92417842	92417901	+
28525	GeneID:1102	13	49079589	49079648	-
28958	GeneID:9818	13	25877303	25877362	+
29090	GeneID:23047	13	33264983	33265042	+
31291	GeneID:8848	13	45111634	45111693	-
32000	GeneID:2262	13	93139977	93140036	+
32892	GeneID:160857	13	44423207	44423266	-
34625	GeneID:55608	13	111548243	111548302	-
34936	GeneID:9818	13	25910273	25910332	+
36387	GeneID:255967	13	28762437	28762496	+
38165	GeneID:10186	13	40015452	40015511	-
39006	GeneID:6564	13	99373485	99373544	-
40339	GeneID:5101	13	67589086	67589145	-
40948	GeneID:8428	13	99189007	99189066	-
41892	GeneID:5101	13	67195151	67195210	-
41964	GeneID:4752	13	52719858	52719917	-
42627	GeneID:2262	13	92893917	92893976	+
42693	GeneID:6541	13	30165862	30165921	-
43713	GeneID:23078	13	42439852	42439911	-
44431	GeneID:55795	13	113843170	113843229	-
01203	GeneID:26094	14	73424431	73424490	+
01608	GeneID:80017	14	91633926	91633985	+
01777	GeneID:1112	14	90034519	90034578	-
03182	GeneID:400242	14	95625680*	95625737*	+
03554	GeneID:3831	14	104151692	104151751	+
03712	GeneID:6955	14	22948514	22948565	+
03811	GeneID:29091	14	25285587	25285646	-
03896	GeneID:64067	14	33433000	33433059	+
04334	GeneID:319089	14	38189693	38189752	+
04349	GeneID:23768	14	86070710	86070769	+
04952	GeneID:6955	14	22993296	22993352	+
05003	GeneID:9628	14	72433153	72433212	+
06334	GeneID:253959	14	36146457	36146516	-
06528	GeneID:6955	14	22509291	22509350	+
06774	GeneID:6955	14	22631519	22631578	+
06953	GeneID:57544	14	52930525	52930584	-
08700	GeneID:56252	14	75288704	75288763	+
10202	GeneID:23002	14	59731857	59731916	+
10361	GeneID:6955	14	22592105	22592164	+
10568	GeneID:91748	14	74236639	74236698	-
10795	GeneID:3831	14	104163362	104163421	+
11195	GeneID:51466	14	100605880	100605939	+
13209	GeneID:54207	14	88700248	88700307	-
13575	GeneID:3091	14	62210770	62210829	+
14535	GeneID:9628	14	72543997	72544056	+
15432	GeneID:145508	14	81297157	81297216	-
15808	GeneID:55668	14	76646019	76646078	+
16591	GeneID:9628	14	72472672	72472731	+
17295	GeneID:6955	14	22434156*	22434214*	+
17468	GeneID:9628	14	72478212	72478271	+
17763	GeneID:54813	14	45413978	45414037	-
18413	GeneID:64430	14	60574533	60574592	+
18660	GeneID:23503	14	68217635	68217694	-
19350	GeneID:25831	14	31672597	31672656	-
20295	GeneID:85446	14	23997927	23997986	-
20915	GeneID:2972	14	105722545	105722604	-
20937	GeneID:5527	14	102287352	102287411	+
21030	GeneID:1112	14	90081494	90081553	-
21160	GeneID:161176	14	95926851	95926910	-
22353	GeneID:6655	14	50642412	50642471	-
22525	GeneID:1112	14	89729285	89729344	-
23091	GeneID:56339	14	21967333	21967392	-
23195	GeneID:55334	14	69905406	69905465	+
23455	GeneID:79890	14	93123150	93123209	+
23711	GeneID:79890	14	93140352	93140411	+
27263	GeneID:6955	14	22205044	22205103	+
27365	GeneID:55384	14	101315068	101315127	+
28254	GeneID:64403	14	23520850	23520909	-
28714	GeneID:6955	14	22675829	22675888	+
29404	GeneID:2100	14	64803077	64803136	-
29480	GeneID:91833	14	102680740	102680799	+
29878	GeneID:6955	14	23020887	23020946	+
29999	GeneID:89919	14	71680243	71680302	-
30195	GeneID:801	14	90868990	90869049	+
31154	GeneID:7187	14	103246478	103246537	+
31306	GeneID:161176	14	95927094	95927153	-
31609	GeneID:60686	14	23474778	23474837	-
32594	GeneID:6955	14	22386871	22386930	+
33428	GeneID:9112	14	105892445	105892504	+
34079	GeneID:55320	14	45679061	45679120	-
35630	GeneID:767590	14	101435027	101435820	+
38255	GeneID:51528	14	59960321	59960380	+
39350	GeneID:283551	14	50466652	50466711	-
40307	GeneID:23256	14	31185112	31185171	+
40669	GeneID:6955	14	22600890*	22600946*	+
41417	GeneID:55384	14	101323543	101323602	+
41593	GeneID:3831	14	104159853	104159911	+
43307	GeneID:4738	14	24696804	24696863	-
44180	GeneID:6955	14	22993300	22993355	+
45099	GeneID:5663	14	73640376	73640435	+
00029	GeneID:9768	15	64666038	64666097	-
00201	GeneID:6638	15	25225161	25225220	+
00302	GeneID:11214	15	86020416	86020475	+
00554	GeneID:23478	15	85214001	85230902	-
00636	GeneID:1106	15	93564265	93564324	+
00710	GeneID:4643	15	59535768	59535827	-
01067	GeneID:51495	15	65869040	65869096	+
01692	GeneID:9236	15	55651265	55651333	-
02207	GeneID:6638	15	25511642	25511701	+
03403	GeneID:64784	15	91078942	91079001	+
03790	GeneID:51762	15	63493937	63493996	+
03911	GeneID:9236	15	55651265	55651333	-
04812	GeneID:342035	15	51677377	51677435	+
05275	GeneID:9236	15	55651265	55651333	-
05920	GeneID:390595	15	65407280	65407339	-
06395	GeneID:8554	15	68447589	68447648	+
07555	GeneID:83660	15	63123025	63123084	+
07621	GeneID:10681	15	52441516	52441575	-
07784	GeneID:5780	15	75780168	75780227	-
08042	GeneID:6095	15	61151975	61152034	-
08322	GeneID:100287308	15	65389118	65389177	-
08867	GeneID:348094	15	65224653	65224712	+
09350	GeneID:176	15	89411501	89411560	+
09632	GeneID:6263	15	33871182	33871241	+
09972	GeneID:6095	15	61507584	61507643	-
09978	GeneID:90527	15	45410382	45410441	-
10034	GeneID:25942	15	75664085	75664144	-
10123	GeneID:729911	15	79504850	79504909	-
10163	GeneID:9187	15	65945142	65945201	+
11374	GeneID:57617	15	41195886	41195945	+
11455	GeneID:25820	15	72776077	72776136	+
11678	GeneID:23269	15	42033141	42033200	+
12073	GeneID:6095	15	61221162	61221221	-
12090	GeneID:1106	15	93565148	93565207	+
13634	GeneID:28232	15	92538845	92538904	+
14220	GeneID:220	15	101421497	101421556	+
14232	GeneID:9236	15	55651265	55651333	-
15287	GeneID:54469	15	80383836	80383895	+
15299	GeneID:8554	15	68442912	68442971	+
15509	GeneID:10363	15	77758187	77758246	+
16023	GeneID:342035	15	51645821	51645880	+
16254	GeneID:9236	15	55651265	55651333	-
18321	GeneID:23359	15	29558155	29558214	-
20776	GeneID:55898	15	91479436	91479495	+
20823	GeneID:9236	15	55651265	55651333	-
21446	GeneID:54832	15	62149109	62149168	-
21975	GeneID:53905	15	45445020	45445079	+
22205	GeneID:54893	15	31238541	31238600	-
22209	GeneID:567	15	45007310	45007369	+
22649	GeneID:64963	15	89011896	89011955	+
22832	GeneID:8925	15	64043179	64043238	-
23128	GeneID:49855	15	76672233	76672292	-
23142	GeneID:9236	15	55651265	55651333	-
23175	GeneID:3480	15	99443512	99443571	+
23469	GeneID:388165	15	85072216	85072275	-
23552	GeneID:2108	15	76522064	76522123	-
24519	GeneID:7168	15	63360984	63361043	+
24740	GeneID:619189	15	44089429	44089488	-
25473	GeneID:55466	15	78566854	78566913	+
25779	GeneID:64784	15	91142660	91142719	+
25947	GeneID:283742	15	38775061	38775120	+
28857	GeneID:54832	15	62199306	62199365	-
28994	GeneID:4643	15	59428847	59428906	-
29050	GeneID:2585	15	49457584	49457642	+
30169	GeneID:26263	15	76221220	76221279	+
30633	GeneID:1588	15	51513772	51513831	-
30719	GeneID:3603	15	81582321	81582380	+
30999	GeneID:388121	15	51395703	51395762	-
31391	GeneID:64799	15	67666419	67666478	+
31561	GeneID:55180	15	101112888	101112947	-
32959	GeneID:9236	15	55651265	55651333	-
33439	GeneID:6095	15	61468398	61468457	-
34218	GeneID:5330	15	40592996	40593055	-
34533	GeneID:6557	15	48518081	48518140	+
34800	GeneID:55784	15	94887180	94887239	+
35203	GeneID:6095	15	61252873	61252932	-
35209	GeneID:4212	15	37315293	37315352	-
35504	GeneID:79029	15	45696608	45696667	+
35555	GeneID:114294	15	63430590	63430649	+
36223	GeneID:11261	15	41552451	41552510	+
36361	GeneID:6095	15	61378142	61378201	-
36499	GeneID:2200	15	48769178	48769237	-
36739	GeneID:3419	15	78443247	78443306	+
36837	GeneID:84978	15	44410351	44410410	-
36914	GeneID:90525	15	45463169	45463228	-
37076	GeneID:9236	15	55651265	55651333	-
38117	GeneID:6938	15	57365398	57365457	+
38434	GeneID:3658	15	78765687	78765746	+
39615	GeneID:1588	15	51587411	51587470	-
40320	GeneID:7057	15	39878647	39878706	+
40839	GeneID:7082	15	30021535	30021594	-
41083	GeneID:8125	15	69104604	69104663	-
41270	GeneID:4016	15	74244395	74244454	+
42195	GeneID:9236	15	55651265	55651333	-
42767	GeneID:3073	15	72638869	72638924	-
42939	GeneID:10363	15	77771621	77771680	+
43217	GeneID:79875	15	71587060	71587119	+
43299	GeneID:6638	15	25281334	25281393	+
43686	GeneID:25942	15	75674614	75674673	-
44921	GeneID:6176	15	69746984	69747043	+
44951	GeneID:123624	15	86839350	86839409	+
00017	GeneID:54715	16	6089253	6089312	+
00657	GeneID:29123	16	89343895	89343954	-
00858	GeneID:91862	16	71663483	71663542	+
00914	GeneID:51741	16	78157800	78157859	+
01374	GeneID:84937	16	75085819	75085878	+
01697	GeneID:92017	16	12519319	12519378	+
02278	GeneID:730094	16	22098520	22098579	+
02883	GeneID:57017	16	57488079*	57488138*	+
03138	GeneID:650655	16	2411550	2411609	+
04353	GeneID:9091	16	627144	627203	+
05048	GeneID:90861	16	1735987	1736046	+
05076	GeneID:197335	16	713047	713106	+
05481	GeneID:23247	16	27730627	27730686	+
05983	GeneID:80790	16	81537578	81537637	+
06101	GeneID:64718	16	1444146	1444205	-
06597	GeneID:5930	16	24552220	24552279	+
07128	GeneID:6650	16	589803	589858	+
07167	GeneID:146206	16	67686006	67686065	+
07322	GeneID:23090	16	49551896	49551955	-
07329	GeneID:80063	16	10558133	10558192	+
07615	GeneID:23162	16	1796274	1796333	+
08822	GeneID:79905	16	18997075	18997134	+
09162	GeneID:100131688	16	34378918	34378977	-
09250	GeneID:64779	16	86567201	86567260	-
09279	GeneID:1459	16	58193872	58193931	-
10382	GeneID:735301	16	2015319	2015378	+
11190	GeneID:390705	16	32300884	32300943	-
11857	GeneID:730196	16	31558641	31558700	+
12612	GeneID:83985	16	28991820	28991879	+
12810	GeneID:6483	16	70444777	70444836	-
13359	GeneID:23274	16	11059915	11059974	+
13576	GeneID:865	16	67100813	67100872	+
13707	GeneID:100287438	16	2286110	2286169	-
14031	GeneID:124359	16	80661560	80661619	-
14087	GeneID:728888	16	29421384	29421443	-
14226	GeneID:80262	16	67169865	67169924	+
14254	GeneID:51741	16	78588787	78588846	+
14620	GeneID:57496	16	14252460	14252519	+
14969	GeneID:6898	16	71609725	71609784	-
15101	GeneID:57496	16	14334518	14334577	+
15163	GeneID:54715	16	7152914	7152973	+
15731	GeneID:197322	16	89219095	89219154	+
16505	GeneID:92017	16	12229405	12229458	+
16933	GeneID:8786	16	322319	322378	-
17542	GeneID:5073	16	14564115	14564174	-
17793	GeneID:2806	16	58741368	58741425	-
18486	GeneID:100134368	16	436605	436664	+
18645	GeneID:10200	16	82197650	82197709	-
19324	GeneID:80790	16	81606559	81606618	+
19341	GeneID:9727	16	542729	542788	+
20455	GeneID:51741	16	78537146	78537205	+
21073	GeneID:6187	16	2012675	2012734	-
21930	GeneID:79191	16	54318662	54318721	-
22068	GeneID:100130958	16	77233548	77233607	+
22445	GeneID:54988	16	20430976	20431035	+
23330	GeneID:64386	16	3106796	3106855	+
23370	GeneID:6645	16	69298475	69298533	+
23737	GeneID:4261	16	11002025	11002084	+
24066	GeneID:57799	16	656514*	656559*	+
24278	GeneID:28955	16	11032703	11032762	-
24859	GeneID:57799	16	673300	673359	+
25084	GeneID:23214	16	28109304	28109363	-
25492	GeneID:5579	16	23904340	23904399	+
26066	GeneID:27327	16	24787959	24788018	+
26782	GeneID:84331	16	697626	697685	+
26973	GeneID:92017	16	12621134	12621193	+
26991	GeneID:124460	16	50705611	50705670	-
27047	GeneID:54971	16	87986161	87986220	+
29012	GeneID:54768	16	71100923	71100982	-
30136	GeneID:23019	16	58611343	58611402	-
30138	GeneID:54715	16	6429253	6429312	+
32263	GeneID:57478	16	23143771	23143830	-
32304	GeneID:29035	16	9197765	9197824	+
33236	GeneID:79650	16	58047142	58047201	+
33785	GeneID:83716	16	84879595	84879654	+
33843	GeneID:730094	16	22056122	22056181	+
34505	GeneID:146206	16	67682911	67682970	+
35812	GeneID:1783	16	66763989	66764048	-
36908	GeneID:80790	16	81508399	81508458	+
37062	GeneID:6340	16	23227547	23227605	+
37114	GeneID:84706	16	46961879	46961938	+
38092	GeneID:92922	16	57546378	57546437	-
38649	GeneID:79905	16	18997090	18997149	+
38821	GeneID:653319	16	67212589	67212648	-
39052	GeneID:23162	16	1779861	1779920	+
39568	GeneID:23214	16	28110050	28110109	-
39713	GeneID:55697	16	70808091	70808150	-
39732	GeneID:1327	16	85840266	85840325	+
40223	GeneID:4832	16	1820351	1820410	-
40752	GeneID:54715	16	6754914	6754973	+
40881	GeneID:55718	16	22340054	22340113	+
40972	GeneID:80205	16	53333323	53333382	+
41033	GeneID:79905	16	19000979	19001038	+
41815	GeneID:6810	16	31049346	31049484	+
42227	GeneID:4499	16	56666586	56666645	+
42917	GeneID:100127951	16	71761219	71761278	+
43736	GeneID:23274	16	11102255	11102314	+
44220	GeneID:6340	16	23227838	23227897	+
44318	GeneID:79091	16	8739858	8739995	+
44491	GeneID:7727	16	3454876	3454936	+
45149	GeneID:339105	16	31097539	31097598	-
00894	GeneID:55731	17	27101529	27101588	-
00919	GeneID:10458	17	79054381	79054440	+
01175	GeneID:124565	17	79246421	79246480	-
01772	GeneID:85464	17	27975076	27975135	-
02293	GeneID:26207	17	65411880	65411939	+
02887	GeneID:388325	17	5124602	5126664	-
02997	GeneID:9912	17	12891969	12892028	+
04146	GeneID:3768	17	21317327	21317386	+
04254	GeneID:55244	17	19438122	19438181	+
04322	GeneID:283989	17	73518780	73518839	+
04356	GeneID:9611	17	15990566	15990625	-
04412	GeneID:3927	17	37071624	37071683	+
04430	GeneID:124540	17	55506382	55506441	+
04683	GeneID:339201	17	42259630	42259689	-
05410	GeneID:339287	17	38286065	38286124	+
05574	GeneID:57602	17	76822603	76822662	-
06222	GeneID:85464	17	28067863	28067922	-
06414	GeneID:388325	17	5116440	5116499	-
07069	GeneID:63893	17	74422819	74422878	-
07141	GeneID:9146	17	79665757	79665816	+
07226	GeneID:54828	17	59464536	59464595	+
07319	GeneID:57335	17	15611545	15611604	+
07660	GeneID:83990	17	59762735	59762794	-
08924	GeneID:23293	17	2158066	2158125	-
09064	GeneID:23460	17	67131520	67131579	-
09373	GeneID:6198	17	58003782	58003841	+
09521	GeneID:3690	17	45368656	45368713	+
09727	GeneID:26115	17	61473799	61473858	+
09968	GeneID:51031	17	667157	667216	-
10075	GeneID:8526	17	54913482	54913541	+
10465	GeneID:2145	17	40892883	40892942	-
11350	GeneID:113026	17	43204481	43204540	-
12823	GeneID:1394	17	43902899	43902958	+
13165	GeneID:84687	17	48211130	48211189	-
13261	GeneID:201163	17	17139099	17139158	-
13597	GeneID:728279	17	39215578	39215637	-
13633	GeneID:92521	17	20141004	20141063	+
13693	GeneID:31	17	35497867	35497926	-
13706	GeneID:23326	17	20915165	20915224	-
13749	GeneID:201163	17	17123770	17123829	-
13805	GeneID:9267	17	76753594	76753653	-
13912	GeneID:10400	17	17448077	17448136	-
14093	GeneID:55018	17	48844401	48844460	-
14498	GeneID:51655	17	17397787	17397846	-
14570	GeneID:26168	17	7469123	7469182	+
16163	GeneID:84081	17	28456184	28456243	+
16186	GeneID:8148	17	34157497	34157555	+
16759	GeneID:124540	17	55357306	55357365	+
16794	GeneID:9349	17	37007331	37007390	-
17354	GeneID:125206	17	18872828	18872887	+
17679	GeneID:26115	17	61475406	61475465	+
18312	GeneID:11276	17	35901099	35901158	-
18574	GeneID:55288	17	30535924	30535983	+
18744	GeneID:55666	17	79528923	79528982	-
19060	GeneID:80725	17	36707917	36707976	-
19714	GeneID:10626	17	15586172	15586224	-
20094	GeneID:23140	17	3925860	3925919	-
20264	GeneID:10040	17	53015310	53015369	+
20482	GeneID:6470	17	18251763	18251821	-
20548	GeneID:163	17	34011410	34011469	+
20560	GeneID:9520	17	45669909	45669967	+
20797	GeneID:55421	17	3725901	3725960	-
20806	GeneID:31	17	35766331	35766390	-
21016	GeneID:1742	17	7106122	7106181	-
21416	GeneID:84669	17	58355934	58355993	-
21482	GeneID:57551	17	27841311	27841370	+
21649	GeneID:40	17	32397705	32397764	-
21820	GeneID:57690	17	76008100	76027614	+
21984	GeneID:6777	17	40370108	40370167	-
22290	GeneID:11267	17	47010192	47010251	-
22665	GeneID:10801	17	75426368	75426427	+
23902	GeneID:284001	17	80085325	80085384	-
24650	GeneID:84268	17	5334888	5334947	+
25023	GeneID:124540	17	55357286	55357345	+
25138	GeneID:10801	17	75439505	75439564	+
25429	GeneID:10743	17	17666255	17666314	+
26522	GeneID:55181	17	57289260	57289319	+
26716	GeneID:81033	17	61624018	61624077	+
26981	GeneID:10672	17	63026643	63026702	-
27566	GeneID:10801	17	75442888	75442947	+
27645	GeneID:23293	17	2158270	2158329	-
28288	GeneID:113235	17	26729301	26729360	-
28302	GeneID:9196	17	7826030	7826089	-
28591	GeneID:64750	17	62643029	62643088	-
28889	GeneID:63893	17	74391917	74391976	-
29082	GeneID:284001	17	80115534	80115593	-
29109	GeneID:201229	17	26219407	26219466	-
29226	GeneID:55731	17	27113413	27113472	-
29720	GeneID:9043	17	49108925	49108984	-
29884	GeneID:201294	17	73827609	73827668	-
30403	GeneID:5187	17	8047726	8047785	-
30748	GeneID:9482	17	9366100	9366159	-
31891	GeneID:100133991	17	43339831	43339890	+
33244	GeneID:9625	17	79116617	79116676	-
33286	GeneID:9611	17	15949422	15949481	-
33657	GeneID:54549	17	71623478	71623537	-
34702	GeneID:55275	17	438404	438463	-
34895	GeneID:201134	17	63808823	63808882	-
35044	GeneID:100190938	17	40910626	40910685	-
35349	GeneID:3216	17	46673862	46673921	-
35434	GeneID:10400	17	17453285	17453344	-
35451	GeneID:6668	17	45995772*	45995831*	+
35806	GeneID:2186	17	65955973	65956032	+
35889	GeneID:146754	17	7646539	7646598	+
35955	GeneID:284001	17	80070209	80070268	-
36115	GeneID:3993	17	73563145	73563204	+
36149	GeneID:100288061	17	42016262	42016321	+
36556	GeneID:162282	17	54306217	54306276	+
36717	GeneID:124512	17	74729419	74729478	+
36740	GeneID:23512	17	30303215	30303272	+
36757	GeneID:10801	17	75425322	75425381	+
37342	GeneID:10400	17	17448019	17448078	-
37649	GeneID:85464	17	28057981	28058040	-
37761	GeneID:284001	17	80071251	80071310	-
38046	GeneID:79877	17	43102413	43102472	-
38323	GeneID:10349	17	67230087	67230146	-
38499	GeneID:201134	17	63682271	63682330	-
39037	GeneID:80022	17	73589039	73589098	+
39610	GeneID:1213	17	57708951	57709010	+
39627	GeneID:23512	17	30308203	30308264	+
39675	GeneID:284161	17	57331235	57331294	+
39784	GeneID:728279	17	39215693	39215752	-
40050	GeneID:146691	17	17761560	17761619	-
41157	GeneID:23164	17	17072271	17072330	+
41337	GeneID:8396	17	36952881	36952940	-
41945	GeneID:11322	17	76116545	76116604	-
42297	GeneID:84268	17	5335746	5335805	+
42535	GeneID:401884	17	43708344	43708403	+
42781	GeneID:6774	17	40539480	40539539	-
43159	GeneID:114826	17	1685128	1685187	-
43415	GeneID:26115	17	61468486	61468545	+
44550	GeneID:23164	17	16980868	16980927	+
44913	GeneID:10801	17	75350517	75350576	+
03231	GeneID:125488	18	21624799	21624858	+
03307	GeneID:7525	18	738141	738200	-
04606	GeneID:753	18	13543423	13543482	+
05126	GeneID:284217	18	6954625	6954684	-
05245	GeneID:1630	18	49935564	49935623	+
06234	GeneID:5797	18	7944492	7944551	+
06824	GeneID:57534	18	19433614	19433673	+
10496	GeneID:753	18	13615373	13615432	+
10824	GeneID:5596	18	48257991	48258051	+
12050	GeneID:494470	18	43916852	43916911	+
12095	GeneID:5771	18	12788957	12789016	-
12950	GeneID:91133	18	6256840	6258679	-
14698	GeneID:56907	18	12452383	12452442	-
15501	GeneID:8736	18	3073111	3073170	-
16139	GeneID:114876	18	21937981	21938040	-
16610	GeneID:83473	18	44603789	44603848	+
17640	GeneID:388458	18	4162218	4162277	-
18589	GeneID:5797	18	8353535	8353592	+
19635	GeneID:220441	18	59553591	59553650	-
20052	GeneID:125488	18	21624700	21624759	+
20506	GeneID:54877	18	60232813	60232872	+
21342	GeneID:83473	18	44625256	44625315	+
22312	GeneID:753	18	13567677	13567736	+
24002	GeneID:8170	18	43224314	43224373	+
24262	GeneID:23239	18	60507031	60507090	+
24326	GeneID:753	18	13241867	13241926	+
25099	GeneID:54877	18	60192222	60192281	+
25238	GeneID:9331	18	29211356	29211415	-
27451	GeneID:6014	18	40323249	40323308	-
27886	GeneID:80323	18	52569340	52569395	-
32224	GeneID:753	18	13576081	13576140	+
33859	GeneID:1630	18	51056748	51056807	+
33879	GeneID:494470	18	43914943	43915002	+
34345	GeneID:23239	18	60441933	60441992	+
35447	GeneID:440498	18	77727926	77727985	+
36263	GeneID:5797	18	8016691	8016750	+
36806	GeneID:57565	18	30314177	30321918	-
41407	GeneID:252884	18	32948746	32948805	-
42587	GeneID:56853	18	34851745	34851804	-
42809	GeneID:201475	18	8616011	8616070	+
44643	GeneID:6925	18	52928432	52928491	-
00528	GeneID:90324	19	41826446	41826505	+
01170	GeneID:7767	19	44612474	44612533	+
01875	GeneID:100289218	19	37470438	37470497	+
02766	GeneID:23030	19	5079088	5079147	+
03459	GeneID:27006	19	641212	641269	+
03648	GeneID:81	19	39157991	39158050	+
03910	GeneID:9253	19	41190779	41190838	-
04043	GeneID:115290	19	39436577	39436636	-
05942	GeneID:6625	19	49600040	49600099	+
06010	GeneID:148206	19	21306723	21306781	+
07338	GeneID:11129	19	45568141	45568200	+
07651	GeneID:933	19	35827394	35827453	+
09173	GeneID:23476	19	15384817	15384876	-
09271	GeneID:5609	19	7969404	7970722	+
09505	GeneID:5680	19	43510483	43510542	-
11106	GeneID:23476	19	15359371	15359431	-
13051	GeneID:65982	19	58599818	58599877	-
13509	GeneID:23030	19	5115715	5115774	+
13514	GeneID:25796	19	17623855	17623914	+
13666	GeneID:23373	19	18810329	18810388	+
15060	GeneID:114823	19	54972384	54972443	+
15606	GeneID:3770	19	48959805	48959864	+
15676	GeneID:2358	19	52273150	52273209	+
17695	GeneID:84902	19	33460917	33460976	-
20316	GeneID:57794	19	19418294	19418353	-
20515	GeneID:113178	19	1921624	1921683	+
20723	GeneID:976	19	14517549	14517608	+
21810	GeneID:125919	19	57839811	57839867	+
22135	GeneID:208	19	40780736	40780795	-
22584	GeneID:8498	19	5925225	5925284	-
22958	GeneID:10501	19	4542896	4542955	-
23097	GeneID:29844	19	54611993	54612153	-
23205	GeneID:664701	19	20575789	20575848	-
23672	GeneID:2821	19	34875544	34875603	+
24434	GeneID:8178	19	18570232	18570291	-
24509	GeneID:284297	19	56003956	56004015	+
24633	GeneID:2524	19	49208861	49208920	+
25026	GeneID:140612	19	57063995	57064054	+
25144	GeneID:55260	19	48863422	48866588	-
25428	GeneID:115290	19	39436328*	39436386*	-
25469	GeneID:148229	19	1798763	1798822	-
25480	GeneID:22847	19	32850628	32850687	+
26164	GeneID:26517	19	2426958	2427017	-
26552	GeneID:23646	19	40856310	40856369	+
26739	GeneID:23309	19	16965094	16965153	+
26869	GeneID:64344	19	46816079	46816138	+
27067	GeneID:3949	19	11234075	11234134	+
27321	GeneID:23094	19	38400539	38400598	+
27829	GeneID:148103	19	35257924	35257983	-
28116	GeneID:57787	19	45791089	45791148	+
29182	GeneID:23646	19	40863520	40863579	+
29659	GeneID:7728	19	52077356	52077415	+
29751	GeneID:199746	19	36233932	36233991	-
29804	GeneID:26993	19	15511326	15511385	-
29818	GeneID:90338	19	53576455	53576514	-
30215	GeneID:53827	19	35658450	35658509	+
30303	GeneID:11316	19	19017210	19017269	-
31214	GeneID:84717	19	4478975	4479034	+
32108	GeneID:9710	19	34768566	34768625	+
33445	GeneID:23094	19	38676803	38676862	+
33527	GeneID:79934	19	41210385	41210444	-
34177	GeneID:57828	19	38855572	38855631	+
34405	GeneID:3817	19	51377496	51377555	+
35650	GeneID:354	19	51361672	51361731	+
35984	GeneID:718	19	6716547	6716606	-
36733	GeneID:79816	19	2980294	2980353	+
37099	GeneID:976	19	14502153	14502212	+
38144	GeneID:55850	19	17329145	17329204	+
39218	GeneID:8178	19	18553810	18553869	-
39361	GeneID:2057	19	11491946	11492383	-
39502	GeneID:22900	19	48741675	48741734	-
40360	GeneID:5989	19	14072555	14072614	-
[truncated: 187 more rows]
