# Supplementary material for: Evaluating annotations of an Agilent expression chip suggests that many features cannot be interpreted
Source: BMC Genomics. 2009 Nov 30;10:566. doi: 10.1186/1471-2164-10-566 (PMC2791105; doi:10.1186/1471-2164-10-566)
Supplement: Additional file 4 — List of reporters classified as "possibly valid." The format is similar to the format of additional file 1, except gene and transcript identifiers are not provided. [file 1471-2164-10-566-S4.TXT]

00286	-	1	151844072	151844131	-
00316	-	1	202993737	202993796	+
00655	-	1	154171579	154171638	-
00719	-	1	174964064	174964123	+
00744	-	1	227885307	227885366	-
00908	-	1	179327673	179327732	+
01255	-	1	94610573	94610632	+
01375	-	1	156364790	156364849	+
01544	-	1	203746187	203746246	+
01922	-	1	52373840	52373899	-
01968	-	1	158069656	158069715	+
01971	-	1	248862211	248862270	+
02256	-	1	178552731	178552790	-
02422	-	1	99613346	99613405	+
03164	-	1	51475696	51475755	+
03171	-	1	4851744	4851803	+
03276	-	1	179810320	179810379	-
03465	-	1	119683396	119684408	+
03471	-	1	234893507	234893566	-
03561	-	1	151991149	151991208	+
03850	-	1	157091350	157091409	-
03984	-	1	149817915	149817974	+
03990	-	1	173832973	173833032	+
04232	-	1	150582285	150582344	-
04406	-	1	24026179	24026238	-
04558	-	1	40722916	40722975	-
04570	-	1	171453951	171454010	-
05268	-	1	228261954	228262013	-
05411	-	1	236713686	236713756	+
05734	-	1	111136478	111136537	-
05761	-	1	114697248	114697307	+
05837	-	1	222763696	222763749	+
06004	-	1	223184892	223184951	+
06007	-	1	5912313	5912372	+
06205	-	1	106341776	106341835	+
06664	-	1	192982475	192982534	-
06708	-	1	113511122	113511181	+
06795	-	1	228392959	228393018	-
06835	-	1	9989464	9989523	-
06933	-	1	181025060	181025119	+
07019	-	1	112316366	112316425	-
07038	-	1	23247888	23247947	+
07077	-	1	70609789	70609848	+
07179	-	1	59120834	59120893	-
07237	-	1	16542455	16542514	-
07307	-	1	247462096	247462155	+
07309	-	1	230142846	230142905	+
07340	-	1	20145900	20145959	+
07377	-	1	55104522	55104581	+
07456	-	1	26145813	26145872	-
07493	-	1	240078439	240078498	+
07701	-	1	19660875	19660934	+
07736	-	1	146645113	146646036	+
07855	-	1	100489071	100489130	+
07868	-	1	43465102	43465161	+
08291	-	1	109233443	109233502	-
08699	-	1	160955885	160955944	+
08749	-	1	100489167	100489226	-
08759	-	1	93800076	93800135	+
08779	-	1	64646792	64646851	+
08889	-	1	154243570	154243629	+
09043	-	1	67216657	67216716	+
09160	-	1	33399678	33399737	-
09216	-	1	27204119	27204178	+
09348	-	1	113589475	113589534	+
09394	-	1	247197504	247197563	-
09405	-	1	65512875	65512934	-
09540	-	1	202100379	202100438	+
09575	-	1	180919413	180919472	+
09762	-	1	117039966	117040025	+
09836	-	1	165738631	165738690	+
09840	-	1	43147054	43147113	+
09967	-	1	84333351	84333410	-
10151	-	1	29044581	29044640	+
10454	-	1	113503159	113510677	+
10872	-	1	174959004	174959063	+
10913	-	1	38830730	38830789	-
11016	-	1	157762948	157763007	-
11022	-	1	36321890	36321949	+
11150	-	1	48226342	48226401	-
11376	-	1	229406695	229406754	-
11394	-	1	24822787	24822846	-
11642	-	1	35734427	35734486	+
11910	-	1	200372739	200372798	-
12000	-	1	6784827	6784886	+
12001	-	1	56957010	56957069	-
12023	-	1	211745445	211745504	-
12207	-	1	149909728	149909787	-
12366	-	1	45281004	45281063	-
12510	-	1	234508600	234508659	-
12565	-	1	110047212	110047271	-
12639	-	1	168221775	168221834	+
12913	-	1	150517915	150517974	-
13136	-	1	112005281	112005340	+
13279	-	1	33472663	33472722	+
13306	-	1	112197713	112197772	-
13319	-	1	28300042	28300101	-
13410	-	1	50783030	50783089	-
13783	-	1	94634265	94634324	-
13958	-	1	118139461	118139520	-
13976	-	1	167677599	167677658	+
14170	-	1	59487190	59487249	-
14199	-	1	197901236	197901295	+
14229	-	1	93616584	93616643	-
14233	-	1	201476464	201476523	+
14308	-	1	152629172	152629231	+
14748	-	1	222907336	222907401	+
14783	-	1	161719242	161719301	-
14806	-	1	92655482	92655541	+
14828	-	1	159527968	159528027	+
14936	-	1	48761963	48762022	-
15089	-	1	222906810	222906869	-
15111	-	1	117682505	117682564	+
15131	-	1	65488264	65488323	-
15321	-	1	203267992	203268051	-
15428	-	1	180247099	180247158	+
15480	-	1	118070974	118071033	+
15533	-	1	19787329	19787388	+
15628	-	1	31197542	31197601	+
15673	-	1	214529780	214529839	+
15874	-	1	145591613	145591672	-
16142	-	1	200996124	200996183	+
16269	-	1	206807997	206808056	-
16395	-	1	70908236	70908295	+
16515	-	1	161932242	161932301	+
16566	-	1	211431405	211431464	-
16601	-	1	8939831	8939890	+
16988	-	1	159837311	159837370	+
16992	-	1	186650197	186650256	+
17293	-	1	111200857	111200916	-
17378	-	1	14822884	14822943	+
17880	-	1	118070600	118070659	+
17903	-	1	166026856	166026915	-
17988	-	1	56381599	56381658	-
18158	-	1	93797873	93797932	-
18471	-	1	147383720	147383779	+
18522	-	1	175848619	175848678	+
18619	-	1	111980097	111980156	-
18761	-	1	203257829	203257888	+
18814	-	1	108743904	108743963	+
18868	-	1	228391304	228391363	-
19033	-	1	6299279	6299338	+
19048	-	1	54492399	54492458	-
19092	-	1	54570799	54570858	+
19158	-	1	92656062	92656121	+
19243	-	1	205577498	205577557	-
19334	-	1	19588890	19588949	+
19429	-	1	160059934	160059993	+
19496	-	1	20522460	20522519	+
19545	-	1	63330508	63330567	+
19557	-	1	31199527	31199586	+
19769	-	1	101548664	101548723	+
19797	-	1	223712764	223712823	-
19910	-	1	87595082	87595141	-
19986	-	1	24867194	24867253	+
20045	-	1	205404499	205404558	-
20181	-	1	85619256	85619315	-
20244	-	1	54231984	54232043	-
20575	-	1	53708969	53709028	-
20677	-	1	54691294	54691353	-
21406	-	1	35325654	35325713	+
21440	-	1	6844138	6844197	-
21445	-	1	154442609	154442668	-
21880	-	1	53804704	53804763	+
21974	-	1	245132769	245132828	-
22082	-	1	9161653	9161712	-
22136	-	1	9643466	9643525	+
22149	-	1	10519486	10519545	+
22154	-	1	31850131	31850190	+
22390	-	1	248060123	248060189	+
22414	-	1	224647172	224647231	+
22488	-	1	48226282	48226341	-
22499	-	1	6473060	6473119	-
22569	-	1	849270	849329	+
22676	-	1	115125554	115125613	-
23216	-	1	24863377	24863436	+
23227	-	1	162494570	162494629	+
23765	-	1	200331656	200331715	+
23907	-	1	210419157	210419216	+
23965	-	1	24032076	24032135	-
24054	-	1	173872482	173872541	+
24457	-	1	145690565	145690624	+
24752	-	1	36323103	36323162	+
24926	-	1	83439615	83439674	-
25034	-	1	32644967	32645026	-
25052	-	1	26554396	26554455	+
25275	-	1	160514295	160514354	+
25327	-	1	161929488	161929547	-
25524	-	1	95393814	95393873	+
25639	-	1	197474078	197474137	-
25696	-	1	23627915	23627974	+
25716	-	1	54635703	54635762	-
25837	-	1	227847004	227847063	+
26050	-	1	89572418	89572477	-
26127	-	1	23611852	23611911	+
26167	-	1	24291474	24291533	-
26759	-	1	94351254	94351313	-
26994	-	1	78412473	78412532	-
27001	-	1	190449585	190449644	+
27073	-	1	96471842	96471901	+
27182	-	1	1377713	1377772	+
27198	-	1	36547023	36547082	-
27221	-	1	147742327	147742386	-
27343	-	1	119705676	119705735	-
27875	-	1	9095411	9095470	+
27943	-	1	193228746	193228805	+
28000	-	1	43147399	43147458	-
28248	-	1	70019143	70019202	+
28291	-	1	93790225	93790284	-
28439	-	1	229394109	229394168	-
28825	-	1	44410062	44410121	-
29114	-	1	54232552	54232611	-
29293	-	1	151828171	151828230	+
29346	-	1	63624766	63624825	+
29397	-	1	103322767	103322826	+
29567	-	1	93803825	93803884	-
29700	-	1	19658386	19658445	+
29876	-	1	24117115	24117174	-
30254	-	1	23631871	23631930	-
30357	-	1	43700044	43700184	+
30441	-	1	41972603	41972662	-
30658	-	1	94800293	94800352	+
30945	-	1	145500965	145501024	+
31801	-	1	223008475	223008534	+
31868	-	1	36537437	36537496	+
31948	-	1	111199009	111199068	-
32206	-	1	53134264	53134323	+
32316	-	1	159946495	159946554	+
32440	-	1	2144022	2144081	-
32558	-	1	207546272	207546331	+
32615	-	1	204678005	204678064	+
32624	-	1	37955847	37955906	-
32968	-	1	183430953	183438846	-
33129	-	1	63624766	63624825	-
33534	-	1	201370258	201370317	+
33627	-	1	70910036	70910095	+
33722	-	1	224033905	224033964	+
33798	-	1	168220767	168220826	-
34095	-	1	29062671	29062730	-
34236	-	1	27986793	27986852	-
34428	-	1	101552542	101552601	+
34697	-	1	153618402	153618461	+
34957	-	1	113064284	113064343	-
35325	-	1	47846545	47846604	-
35442	-	1	85277740	85277799	-
35693	-	1	15993046	15993105	-
35782	-	1	167886193	167886252	-
36105	-	1	20685916	20685975	+
36114	-	1	231152731	231152790	-
36431	-	1	227849729	227849788	+
36794	-	1	11785832	11785891	+
36873	-	1	86116779	86116838	+
37086	-	1	68520991	68521050	-
37314	-	1	90285959	90286018	-
37507	-	1	46981808	46981867	+
37544	-	1	114466834	114466893	-
37896	-	1	46641904	46641963	-
38026	-	1	226546716	226546775	-
38101	-	1	85157346	85157405	+
38199	-	1	156148435	156148494	+
38533	-	1	228647536	228647595	+
38588	-	1	206279619	206279678	-
38616	-	1	234664091	234664150	-
38841	-	1	53903226	53903285	-
38914	-	1	185532368	185532427	-
39005	-	1	53833731	53833790	-
39062	-	1	11979691	11979750	-
39303	-	1	91295849	91295908	-
39347	-	1	89006156	89006215	-
39378	-	1	6473133	6473192	-
39417	-	1	161338249	161338308	+
39452	-	1	206807682	206807741	-
39575	-	1	245290253	245290312	+
39634	-	1	226187955	226188014	+
39841	-	1	234746328	234746387	+
40220	-	1	154675241	154675300	-
40526	-	1	112539233	112539292	+
40591	-	1	229131449	229131508	-
40616	-	1	33471543	33471602	+
40851	-	1	203146209	203146268	-
40905	-	1	43197258	43197317	-
41298	-	1	78344767	78344826	+
41348	-	1	213072613	213072672	+
41371	-	1	202780974	202781033	+
41809	-	1	171669986	171670045	-
41818	-	1	26112435	26112494	+
42000	-	1	181382639	181382698	+
42038	-	1	156611515	156611574	-
42105	-	1	41729770	41730121	+
42245	-	1	50669075	50669134	+
42332	-	1	145117516	145117575	+
42373	-	1	179711714	179711773	+
42597	-	1	160511018	160511077	-
42647	-	1	230450629	230450688	-
42872	-	1	240074291	240074350	+
43154	-	1	214842118	214842177	+
43177	-	1	90091579	90091638	-
43373	-	1	19544145	19544204	-
43817	-	1	117649543	117649602	+
43869	-	1	24197017	24197076	-
43989	-	1	45959760	45959819	+
43992	-	1	219582970	219583029	+
44008	-	1	240902806	240902865	-
44153	-	1	100171555	100171614	-
44473	-	1	52554751	52554810	-
44575	-	1	52254784	52254843	+
44635	-	1	236655481	236655540	+
45005	-	1	112313559	112313618	-
45084	-	1	54577592	54577651	+
45089	-	1	55245387	55245446	-
00387	-	2	45167410	45167469	-
00450	-	2	160567265	160567324	-
00701	-	2	166714052	166714111	+
00774	-	2	70276356	70276415	-
00822	-	2	227700236	227700295	+
01046	-	2	105946911	105946970	-
01261	-	2	48667255	48667314	-
01289	-	2	38856	38915	-
01495	-	2	198317514	198317573	-
01801	-	2	239062260	239062319	-
01807	-	2	180269497	180269556	+
02089	-	2	234111747	234111806	+
02108	-	2	46856103	46856162	+
02308	-	2	219935487	219935546	-
02564	-	2	128602659	128602718	-
02579	-	2	32064971	32065030	+
02852	-	2	109500950	109501009	+
03026	-	2	190633695	190633752	-
03046	-	2	29414050	29414109	-
03412	-	2	166545856	166545915	+
03525	-	2	242930596	242930655	+
03776	-	2	175937177	175937236	-
04053	-	2	113346747	113346806	+
04090	-	2	241819790	241819849	+
04293	-	2	107160637	107160696	+
04504	-	2	31394152	31394211	-
04617	-	2	46668720	46668779	+
04705	-	2	209521641	209521700	+
04734	-	2	109495509	109495568	+
04746	-	2	168730444	168730503	+
04781	-	2	3607254	3607313	+
04807	-	2	211098040	211098099	+
04980	-	2	183644367	183644426	+
05158	-	2	171556919	171556978	-
05234	-	2	74211027	74211086	-
05248	-	2	9345570	9345629	-
05257	-	2	67749957	67750016	-
05622	-	2	32089814	32089873	-
05805	-	2	219931328	219931387	-
05830	-	2	11264823	11264882	-
05988	-	2	131104593	131104652	+
06016	-	2	32541529	32541588	+
06043	-	2	162104067	162104126	+
06066	-	2	134965073	134965132	+
06281	-	2	101962655	101962714	+
06344	-	2	120740678	120740737	-
06491	-	2	204102222	204102281	-
06507	-	2	44109621	44109680	+
06606	-	2	170384712	170384771	-
07114	-	2	206986099	206986158	+
07235	-	2	122408570	122408629	+
07521	-	2	7011093	7011152	+
07542	-	2	105861514	105861573	+
08059	-	2	238013259	238013318	+
08179	-	2	226595297	226595356	+
08378	-	2	201578236	201578295	-
08416	-	2	187630313	187630372	+
08684	-	2	163219187	163219246	+
09150	-	2	122407465	122407524	+
09259	-	2	219080948	219081007	-
09413	-	2	103459992	103460051	+
09441	-	2	217731089	217731148	-
09477	-	2	232571025	232571084	-
09792	-	2	109302827	109302886	-
09935	-	2	135957474	135957533	-
10012	-	2	158174305	158174364	+
10745	-	2	39011846	39011905	+
10896	-	2	43023733	43023792	+
10950	-	2	176788769	176788828	-
11161	-	2	239753909	239753968	-
11324	-	2	113870595	113870654	+
11385	-	2	88927892	88927951	+
11616	-	2	105424127	105424186	-
11691	-	2	48357930	48357989	-
11783	-	2	135003604	135003663	+
12139	-	2	38660479	38660538	+
12270	-	2	16076932	16076991	-
12765	-	2	219263489	219263548	-
12897	-	2	55858258	55858317	+
12902	-	2	45875901	45875960	-
12948	-	2	180264335	180264394	-
13375	-	2	232238230	232238289	+
13399	-	2	20545214	20545273	-
13484	-	2	85170424	85170483	+
13564	-	2	164459446	164459505	-
13831	-	2	61289498	61289557	+
14016	-	2	120742028	120742087	+
14105	-	2	151397698	151397756	-
14128	-	2	217084243	217084302	+
14259	-	2	207128131	207128190	+
14299	-	2	39706832	39706891	-
14589	-	2	201577379	201577438	-
14616	-	2	45402280	45402339	-
15359	-	2	105964250	105964309	+
15372	-	2	53889780	53889839	-
15373	-	2	28607442	28607501	-
15499	-	2	187038402	187038461	+
15716	-	2	217969047	217969106	+
15961	-	2	70884318	70884377	-
16253	-	2	37869392	37869451	-
16667	-	2	63345354	63345413	-
16685	-	2	157447342	157447401	+
16802	-	2	135940249	135940308	-
16882	-	2	122482363	122482422	-
16984	-	2	120737626	120737685	+
17017	-	2	61158510	61158569	+
17262	-	2	68857748	68857807	+
17472	-	2	131144490	131144549	-
17606	-	2	219935477	219935536	-
17637	-	2	74375957	74376016	-
17816	-	2	167260156	167260215	+
18608	-	2	102603202	102603261	+
18765	-	2	4008049	4008108	-
18862	-	2	233446055	233446114	+
18895	-	2	239144735	239144794	+
19021	-	2	61289466	61289525	-
19165	-	2	74376105	74376164	+
19168	-	2	200341200	200341258	+
19178	-	2	47800949	47801008	+
19229	-	2	54076456	54076515	-
19256	-	2	37065999	37066058	-
19500	-	2	179267315	179267374	+
19564	-	2	206484317	206484376	+
19868	-	2	28639107	28639166	+
20061	-	2	4005548	4005607	-
20187	-	2	230631430	230631489	-
20488	-	2	240896841	240896900	-
20985	-	2	148782621	148782680	+
21437	-	2	24150508	24150567	+
21772	-	2	105950905	105950964	-
21928	-	2	54198363	54198422	+
22457	-	2	114464836	114464895	-
22462	-	2	99552939	99552998	-
22574	-	2	227044918	227044977	-
22664	-	2	32537100	32537159	+
22861	-	2	67910944	67911003	-
23112	-	2	24749315	24749374	+
23489	-	2	174854584	174854643	-
23675	-	2	114588871	114588930	-
23684	-	2	42984017	42984076	+
23685	-	2	231917194	231917253	+
23910	-	2	96908164	96908223	+
24067	-	2	37064852	37064911	-
24515	-	2	111965851	111965911	-
24600	-	2	174852944	174853003	-
24878	-	2	114735549	114735608	-
25095	-	2	109495473	109495533	-
25216	-	2	61150337	61150396	-
25301	-	2	179698402	179698460	-
25452	-	2	86251919	86251978	-
25586	-	2	177038236	177038295	-
25775	-	2	61028094	61028153	+
25828	-	2	78354861	78354920	+
25840	-	2	217719147	217719206	-
26015	-	2	236087246	236087305	+
26280	-	2	227862449	227862508	+
26378	-	2	219459496	219459555	+
26434	-	2	240323955	240324014	+
26539	-	2	39692009	39692068	+
26562	-	2	203739627	203739686	-
26942	-	2	165537540	165537599	-
26955	-	2	64412682	64412741	-
27027	-	2	219785278	219785337	+
27278	-	2	190932310	190932369	-
27554	-	2	26955651	26955710	+
27763	-	2	121467961	121468020	-
28094	-	2	240897638	240897697	-
28158	-	2	165528514	165528573	-
28245	-	2	167260695	167260754	-
28522	-	2	10077558	10077617	+
28707	-	2	231852325	231852384	-
28820	-	2	177020421	177020480	+
29523	-	2	191505576	191505635	-
29598	-	2	113340836	113340895	-
29709	-	2	135716456	135716515	+
29871	-	2	209120773	209120832	+
30509	-	2	161114348	161114407	-
30510	-	2	99815772	99815831	+
30531	-	2	166714728	166714787	-
30802	-	2	170608203	170608262	+
30869	-	2	203061842	203061901	+
30893	-	2	241498166	241498225	+
30958	-	2	64881339	64881398	-
31072	-	2	203741988	203742047	+
31280	-	2	28868368	28868427	+
31374	-	2	197629033	197629092	-
31519	-	2	37547930	37547989	+
31767	-	2	217736191	217736250	+
31997	-	2	10180104	10180163	+
32104	-	2	39706024	39706083	+
32420	-	2	85660738	85661198	+
32553	-	2	54202048	54202107	-
32605	-	2	11239604	11239663	-
32636	-	2	6789295	6789354	-
32688	-	2	175870753	175870812	+
32837	-	2	2874756	2874911	-
32840	-	2	219314819	219314878	+
32898	-	2	128059875	128059934	-
32948	-	2	158168335	158168394	+
33683	-	2	179263694	179263753	+
33746	-	2	3590111	3590170	-
33770	-	2	32390624	32390683	-
33904	-	2	64749726	64749785	-
33953	-	2	45162471	45162530	-
34163	-	2	11864125	11864184	-
34769	-	2	128146717	128146776	+
34840	-	2	217475812	217475871	+
34952	-	2	172606573	172606632	+
35821	-	2	105477263	105477322	-
35998	-	2	20878256	20878315	+
36504	-	2	70257183	70257242	-
36512	-	2	207485464	207485523	+
37013	-	2	88744551	88744610	-
37177	-	2	198174800	198174859	+
37189	-	2	177043633	177043692	+
37283	-	2	198254833	198254892	+
37368	-	2	160797352	160797411	-
37444	-	2	306025	306084	-
37456	-	2	74093619	74093678	+
37644	-	2	61028990	61029049	+
38008	-	2	21366338	21366397	-
38322	-	2	16061065	16061124	+
38406	-	2	15783315	15783374	+
38483	-	2	97481001	97481060	-
38650	-	2	238394572	238394631	-
38994	-	2	27789813	27789872	+
39084	-	2	174771402	174771461	-
39258	-	2	37327584	37327643	-
39344	-	2	85774315	85774374	-
40113	-	2	37329628	37329687	+
40448	-	2	232676158	232676217	+
40520	-	2	72391301	72391360	-
40978	-	2	61369280	61369339	-
40982	-	2	220551335	220551394	+
41037	-	2	177520485	177520544	+
41075	-	2	223425440	223425499	+
41214	-	2	111876044	111876103	+
41439	-	2	95872710	95872769	-
41478	-	2	197060101	197060160	-
41739	-	2	69091777	69091836	-
42266	-	2	206982724	206982783	+
42960	-	2	169958347	169958406	+
43213	-	2	207130815	207130874	+
43367	-	2	214017608	214017667	+
43474	-	2	237040353	237040412	+
43732	-	2	134904800	134904859	+
43906	-	2	171579955	171580014	-
44012	-	2	198063730	198063789	+
44039	-	2	85825431	85825490	+
44257	-	2	177042187	177042462	-
44890	-	2	128601186	128601245	+
45065	-	2	34947483	34947542	+
00268	-	3	97909046	97909105	+
00796	-	3	188598513	188598572	-
00904	-	3	71805382	71805441	+
01306	-	3	178243411	178243470	-
01428	-	3	73025768	73025827	+
01491	-	3	128846413	128846472	-
01539	-	3	72713120	72713179	-
01734	-	3	110853660	110853719	+
02187	-	3	188597707	188597766	+
02429	-	3	197610922	197610981	+
02583	-	3	128218883	128218942	+
02604	-	3	62321652	62321711	+
02893	-	3	13518491	13518550	-
02934	-	3	152558160	152558219	+
03030	-	3	134039815	134039874	+
03425	-	3	145783476	145783535	+
03585	-	3	9520291	9520350	+
03625	-	3	107749849	107749908	-
03634	-	3	47210747	47210806	+
03920	-	3	197610647	197610706	+
03986	-	3	48787256	48787315	-
04288	-	3	85136114	85136173	+
04727	-	3	44534237	44534296	-
05537	-	3	107857396	107857455	+
05572	-	3	65009167	65009226	+
05589	-	3	162895671	162895730	-
05836	-	3	21461396	21461455	-
05958	-	3	161015424	161015483	+
06127	-	3	193675203	193675262	-
06352	-	3	40508368	40508427	+
06359	-	3	144161433	144161492	-
06432	-	3	99517893	99517952	+
06593	-	3	110855782	110855841	+
06596	-	3	180700371	180700430	+
07068	-	3	167399990	167400049	-
07591	-	3	194217622	194217681	-
07676	-	3	141333791	141333850	+
08027	-	3	15902375	15902434	+
08720	-	3	64909519	64909578	+
09122	-	3	3108350	3108409	-
09200	-	3	6777394	6777452	+
09287	-	3	178738369	178738428	-
09421	-	3	170713439	170713498	+
09860	-	3	119819145	119819204	+
10162	-	3	193420384	193420443	+
10373	-	3	10668081	10668140	-
10569	-	3	87138600	87138659	+
10582	-	3	4339491	4339550	-
10996	-	3	184230904	184230963	-
11468	-	3	37283866	37283925	-
11595	-	3	181721669	181721728	+
11863	-	3	190129478	190129537	+
12114	-	3	186500485	186500544	-
12238	-	3	152888322	152888381	+
12258	-	3	149236317	149236376	-
12282	-	3	48784547	48784606	-
12506	-	3	23236707	23236766	-
12519	-	3	9298518	9298577	+
13198	-	3	114047430	114047489	-
13202	-	3	50700477	50700536	+
13381	-	3	8467409	8467468	-
13745	-	3	8616130	8616189	+
14052	-	3	144164258	144164317	+
14851	-	3	114051584	114051643	-
15033	-	3	51541324	51541374	-
15155	-	3	101488540	101488599	+
15605	-	3	47532474	47532533	-
15756	-	3	194752867	194752926	+
16118	-	3	156879905	156879964	+
16965	-	3	128338638	128338697	+
17065	-	3	46958466	46958525	-
17137	-	3	160213055	160213114	+
17248	-	3	53919010	53919069	-
18010	-	3	160213097	160213156	-
18141	-	3	48700748	48700807	-
18239	-	3	170114240	170114299	-
18774	-	3	149236742	149236801	-
19095	-	3	14532981	14533040	-
19157	-	3	156799995	156800054	-
19269	-	3	57738900	57738959	-
19342	-	3	188602559	188602618	+
19372	-	3	190415758	190415817	-
19451	-	3	6554453	6554512	+
20028	-	3	93846168	93846227	+
20046	-	3	49198810	49198869	-
20080	-	3	141536438	141536497	+
20190	-	3	126112114	126112362	-
21025	-	3	197232671	197232730	-
21036	-	3	31574019	31574078	+
21048	-	3	187648061	187648120	-
21084	-	3	98434241	98434300	-
21504	-	3	128842291	128842350	+
21520	-	3	99515261	99515320	+
21560	-	3	49721141	49721200	+
21682	-	3	114034022	114034081	-
22276	-	3	187927547	187927606	+
22409	-	3	125927331	125927390	+
22596	-	3	14984717	14984776	-
23167	-	3	73029210	73029269	+
23297	-	3	16581971	16582030	+
23301	-	3	185860348	185860407	-
23397	-	3	191858215	191858274	-
23633	-	3	119139364	119139423	+
23643	-	3	28362692	28362751	-
23646	-	3	119540610	119540669	-
24447	-	3	39195731	39195790	+
24632	-	3	112320102	112320161	+
25011	-	3	150184128	150184187	+
25158	-	3	193116930	193116989	-
25497	-	3	35431518	35431577	-
25615	-	3	155008628	155008780	-
25627	-	3	169507031	169507090	+
25827	-	3	113433527	113433586	-
26059	-	3	141663838	141663897	-
26250	-	3	48784324	48784383	+
26302	-	3	50300582	50300641	+
26402	-	3	30740724	30740783	+
26571	-	3	183851940	183851999	-
26944	-	3	188665171	188665230	-
27544	-	3	67710407	67710466	+
27927	-	3	49587298	49587357	-
28146	-	3	51909718	51909777	+
28711	-	3	185224209	185224268	-
28918	-	3	170779650	170779709	-
29233	-	3	10004432	10004491	-
29236	-	3	186462065	186462124	+
29665	-	3	50709085	50709144	+
29761	-	3	158271817	158285794	-
29913	-	3	158262846	158262905	+
30340	-	3	124444754	124444813	+
30360	-	3	177469990	177470049	+
30532	-	3	15981343	15981402	+
30975	-	3	80810233	80810292	-
31024	-	3	114054732	114054791	-
31481	-	3	52332893	52332952	-
31529	-	3	50304098	50304157	-
31757	-	3	75779159	75779218	-
31779	-	3	40350900	40350959	+
31971	-	3	44714583	44714642	-
32326	-	3	31572442	31572501	-
32391	-	3	160217152	160217211	-
32679	-	3	14986520	14986579	-
32738	-	3	37864605	37864664	+
32747	-	3	170771892	170771951	-
32856	-	3	44038820	44038879	+
33042	-	3	180697174	180697233	+
33044	-	3	143940937	143940996	+
33141	-	3	52934129	52934188	+
33155	-	3	188606652	188606711	+
33481	-	3	179059605	179059664	+
33574	-	3	114048211	114048270	+
33629	-	3	44163552	44163611	+
34147	-	3	156465257	156465316	-
34165	-	3	23965640	23965699	+
34363	-	3	64854097	64854156	+
34382	-	3	160796401	160796460	+
34592	-	3	137485064	137485123	+
34953	-	3	33496731	33496790	+
35185	-	3	67420819	67420878	-
35187	-	3	170712109	170712168	-
35319	-	3	153743204	153743263	-
35334	-	3	133871591	133871650	-
35392	-	3	51841343	51841402	-
36300	-	3	193766835	193766894	-
36587	-	3	196075058	196075117	-
36621	-	3	95374150	95374209	-
36631	-	3	182703957	182704016	+
36778	-	3	66781013	66783263	-
37183	-	3	28615849	28615908	-
37386	-	3	53847612	53847671	-
37574	-	3	51574607	51574666	+
37970	-	3	195639479	195639538	+
38123	-	3	197609975	197610034	+
38239	-	3	188607818	188607877	+
39068	-	3	185350710	185350769	+
39200	-	3	170113755	170113868	+
39376	-	3	119817565	119817624	+
40006	-	3	195961652	195961711	-
40193	-	3	119384115	119384172	-
40218	-	3	26756993	26757052	+
40387	-	3	185202946	185203005	+
40554	-	3	195963353	195963412	+
40604	-	3	151153822	151153881	+
40652	-	3	133261951	133262010	-
40782	-	3	14988651	14988710	-
40951	-	3	188598458	188598517	+
42014	-	3	30051574	30051633	+
42034	-	3	126327428	126329890	-
42072	-	3	128400144	128400203	-
42175	-	3	42984108	42984167	+
42286	-	3	58411651	58411710	+
42447	-	3	64961137	64961196	+
43659	-	3	72422066	72422125	-
44004	-	3	27866148	27866207	+
44133	-	3	46952299	46952358	+
45197	-	3	182894032	182894091	-
00470	-	4	187007665	187007724	+
00841	-	4	39698928	39698987	-
01383	-	4	159120268	159120327	-
01469	-	4	113152055	113152114	-
01471	-	4	43390320	43390379	+
01542	-	4	53454915	53454974	-
01847	-	4	66573839	66573898	+
01933	-	4	80132894	80132953	+
01974	-	4	6699913	6699972	-
02096	-	4	3746489	3746548	-
03215	-	4	170949137	170949196	+
03325	-	4	96084379	96084438	-
04198	-	4	155493038	155493097	-
04466	-	4	3509125	3509184	-
05567	-	4	88081888	88081947	+
05785	-	4	80229716	80229775	+
05955	-	4	164448343	164448402	-
06155	-	4	83404566	83404625	-
06301	-	4	24382947	24383006	-
06324	-	4	69625527	69625586	-
06461	-	4	15854004	15854063	+
06572	-	4	24519424	24519483	-
07154	-	4	68297155	68297214	-
07594	-	4	142245955	142246012	-
07908	-	4	183149584	183149643	-
07915	-	4	74129165	74129224	+
07959	-	4	109733251	109733310	-
08017	-	4	90161630	90161689	-
08104	-	4	164857844	164857903	-
08397	-	4	8479939	8479998	+
08422	-	4	59715973	59716032	-
08591	-	4	174510091	174510150	+
08636	-	4	105389789	105389848	-
08793	-	4	134115562	134115621	+
09155	-	4	185262569	185262628	-
09180	-	4	38789450	38789509	-
09234	-	4	155456929	155456988	-
09327	-	4	171203992	171204051	+
09811	-	4	82893345	82893404	-
10355	-	4	147949890	147949949	+
10449	-	4	79602684	79602743	+
10573	-	4	146402187	146402246	-
10877	-	4	8194671	8194730	+
11116	-	4	8161748	8161807	+
11223	-	4	174087926	174089156	-
11226	-	4	160061220	160061279	+
11306	-	4	48296891	48296950	+
11541	-	4	166422684	166422743	+
12326	-	4	99988535	99988594	-
12989	-	4	86933478	86933537	-
13187	-	4	190742260	190742319	-
13262	-	4	164045826	164045885	-
13523	-	4	142129780	142129839	+
13659	-	4	110351457	110351516	-
13721	-	4	42660256	42660315	+
14239	-	4	139722069	139722127	+
14661	-	4	77815501	77815560	-
14722	-	4	47440122	47440181	+
15021	-	4	79602673	79602732	-
15251	-	4	44704058	44704117	-
15396	-	4	17485339	17485393	-
15500	-	4	38793764	38793823	-
15582	-	4	20621722	20621781	-
15799	-	4	188555855	188555914	-
16005	-	4	121951014	121951073	-
16236	-	4	47430637	47430696	+
16403	-	4	26435768	26435827	-
17401	-	4	171961962	171976541	+
17698	-	4	8357048	8357107	-
18154	-	4	103715563	103715622	-
18230	-	4	110967426	110967485	-
18419	-	4	4544100	4544159	+
19410	-	4	128646085	128646144	+
19458	-	4	128646770	128646829	+
20109	-	4	152888655	152888714	+
20487	-	4	185279122	185279181	-
20729	-	4	170540719	170540778	-
20831	-	4	27025887	27025946	+
21221	-	4	109097321	109097380	+
21288	-	4	3505532	3505591	-
21327	-	4	147032477	147032536	-
21819	-	4	16261816	16261875	+
22023	-	4	39127750	39127809	+
22346	-	4	175559085	175559144	-
22888	-	4	152890360	152890419	+
23478	-	4	144150989	144151048	+
23752	-	4	119636328	119636387	+
24644	-	4	164447552	164447611	+
24968	-	4	80799183	80799242	+
25135	-	4	47438202	47438261	+
25402	-	4	89178903	89178962	+
26370	-	4	147030837	147030896	-
26379	-	4	22329389	22329448	-
26968	-	4	40169327	40169386	+
27106	-	4	99391595	99391654	-
27180	-	4	4849122	4849181	+
27610	-	4	185396722	185396781	+
28019	-	4	87919792	87919851	+
28084	-	4	148652471	148652530	-
28371	-	4	129440225	129440284	+
29148	-	4	187395602	187395661	+
29201	-	4	26436190	26436250	+
29382	-	4	141377747	141377806	-
29386	-	4	185814329	185814388	-
29755	-	4	174256821	174256880	+
29902	-	4	77807056	77807115	-
30074	-	4	85929530	85929589	+
30870	-	4	57390071	57390130	+
31035	-	4	189082020	189082079	+
31036	-	4	10069876	10069935	-
32025	-	4	17485899	17485958	-
32691	-	4	23042563	23042622	+
32911	-	4	159573562	159573621	+
33092	-	4	42101124	42101183	+
33174	-	4	100222274	100222333	+
33457	-	4	26861465	26861524	-
34123	-	4	46245994	46246053	-
34356	-	4	170642885	170642944	+
34510	-	4	174389072	174389131	-
34810	-	4	42301197	42301256	-
35117	-	4	187344927	187344986	-
35213	-	4	25177083	25177142	+
35310	-	4	24805315	24805374	-
36425	-	4	145666236	145666295	+
36514	-	4	14478983	14479032	-
36673	-	4	79696615	79696674	-
36926	-	4	121950579	121950638	-
37030	-	4	146681569	146681628	-
37287	-	4	174305942	174306001	-
37393	-	4	90641082	90641141	+
37990	-	4	6910008	6910067	-
38202	-	4	121952650	121952709	-
38367	-	4	109729949	109730008	-
38560	-	4	99991430	99991489	+
38605	-	4	157564713	157564772	+
38995	-	4	56295606	56295665	-
39036	-	4	77961163	77961222	+
39070	-	4	174506157	174506216	+
39138	-	4	17795522	17795581	-
39402	-	4	85414052	85414111	+
39773	-	4	164446505	164446564	-
39795	-	4	55941606	55941665	-
40511	-	4	115598790	115598849	+
40550	-	4	3592085	3592144	+
41091	-	4	115256032	115256091	-
41132	-	4	47434556	47434615	+
41599	-	4	11432789	11432848	+
41651	-	4	6672463	6672522	-
41820	-	4	187008933	187008992	+
41839	-	4	75023073	75023132	-
42138	-	4	6767232	6767291	+
42155	-	4	174390678	174390737	+
42213	-	4	66536918	66536977	+
42217	-	4	164592112	164592171	-
42689	-	4	39549267	39549326	+
42824	-	4	18024659	18024718	+
42868	-	4	3636812	3636871	+
43001	-	4	66559016	66559075	+
43087	-	4	59853125	59853184	-
43737	-	4	144256718	144256777	-
44470	-	4	7061224	7061283	-
44843	-	4	187679980	187680039	-
00568	-	5	87593641	87593700	+
00929	-	5	55231134	55231193	-
01152	-	5	177492557	177492616	-
01459	-	5	68426320	68426379	+
02112	-	5	131288437	131288496	-
02261	-	5	10542430	10542489	+
02332	-	5	601084	601143	-
02608	-	5	45255271	45255330	-
02627	-	5	71736079	71736138	-
02945	-	5	122168940	122168999	+
02965	-	5	96365517	96365576	-
03102	-	5	94799784	94799843	-
03486	-	5	101944467	101944526	-
04029	-	5	66760763	66760822	-
04291	-	5	111478250	111478309	-
04539	-	5	44744630	44744689	-
04751	-	5	115420081	115420140	-
04904	-	5	35049435	35049494	-
04933	-	5	56561152	56561212	-
05224	-	5	40799029	40799088	+
05382	-	5	61684251	61684310	+
05688	-	5	32646696	32646755	-
05731	-	5	140597914	140597973	+
05831	-	5	172671169	172671228	-
05946	-	5	65124832	65124891	+
06105	-	5	139498498	139498557	+
06269	-	5	4868080	4868139	+
06327	-	5	96365522	96365581	+
06371	-	5	65121513	65121572	+
06378	-	5	148872950	148873009	-
06700	-	5	157167564	157167623	+
06718	-	5	87732176	87732235	+
06909	-	5	131681009	131681068	-
06986	-	5	109723047	109723498	-
07124	-	5	17107766	17107825	-
07126	-	5	156342792	156342851	-
07158	-	5	9549609	9549668	+
07231	-	5	94799784	94799843	-
07239	-	5	125833678	125833737	+
07416	-	5	34960181	34960240	-
07457	-	5	40829087	40829146	+
07500	-	5	34926773	34926832	+
07891	-	5	131585064	131585123	-
07971	-	5	122529425	122529484	+
09119	-	5	139226594	139226653	-
09185	-	5	63253798	63253857	-
09647	-	5	60506707	60506766	-
10181	-	5	153515695	153515754	+
10222	-	5	167976966	167977025	-
10671	-	5	143858794	143858853	+
11528	-	5	2742042	2742101	-
11546	-	5	94799784	94799843	-
12188	-	5	125962863	125962922	+
12420	-	5	94799784	94799843	-
12556	-	5	179205260	179205319	+
12957	-	5	43103202	43103261	-
12973	-	5	172246769	172246828	+
13154	-	5	132441467	132441526	+
13346	-	5	141547845	141547904	+
13374	-	5	137086565	137086624	-
14339	-	5	33475149	33475208	+
14464	-	5	201802	201861	-
14770	-	5	39370780	39370839	-
15070	-	5	29381983	29382042	-
15129	-	5	167978961	167979020	-
15272	-	5	175137467	175137526	+
15348	-	5	160351031	160351090	-
15503	-	5	114539783	114539842	-
15607	-	5	94799784	94799843	-
15978	-	5	94799784	94799843	-
16177	-	5	37250542	37250601	+
16270	-	5	94799784	94799843	-
16528	-	5	148936427	148936486	-
16598	-	5	37812932	37812991	-
16612	-	5	80526926	80526985	-
16953	-	5	95020312	95020371	+
17255	-	5	10353014	10353073	-
17456	-	5	72249595	72249654	-
17625	-	5	96372835	96372894	+
18269	-	5	86042714	86042773	+
18296	-	5	3041957	3042016	+
18329	-	5	133530100	133530159	+
18339	-	5	139489288	139489347	+
18536	-	5	65220660	65220719	-
18724	-	5	44818730	44818789	+
18995	-	5	87987596	87987655	+
19029	-	5	180699099	180699158	+
19364	-	5	149234467	149234526	+
20144	-	5	31328639	31328698	+
20208	-	5	138930960	138931019	-
20746	-	5	94957769	94957828	+
21209	-	5	52410770	52410829	+
21539	-	5	10494137	10494196	-
21627	-	5	94799784	94799843	-
21710	-	5	146765242	146765301	+
21827	-	5	80697033	80697092	-
22025	-	5	17441664	17441723	+
22048	-	5	115629521	115629580	+
22188	-	5	148054238	148056561	-
22622	-	5	73249200	73249259	+
22830	-	5	115670318	115670377	+
22993	-	5	149233822	149233881	+
23415	-	5	87982795	87982854	+
23461	-	5	131811615	131811674	+
23647	-	5	140479863	140479922	-
23896	-	5	139780646	139780705	-
24244	-	5	94799784	94799843	-
24468	-	5	40825726	40825785	+
24531	-	5	72878061	72878120	-
24641	-	5	75629373	75629432	+
24663	-	5	138747136	138747195	-
24716	-	5	133938094	133938153	-
25270	-	5	175613264	175613323	-
25998	-	5	9550318	9550377	+
26005	-	5	58154881	58154940	+
26196	-	5	1350775	1350834	+
26451	-	5	71655776	71655835	+
26481	-	5	102130039	102130098	+
26822	-	5	148641335	148641394	+
26909	-	5	2758495	2758554	+
27056	-	5	156560472	156560531	+
27079	-	5	115297245	115297304	-
27267	-	5	74350486	74350545	+
27437	-	5	78521716	78521775	-
27806	-	5	32174977	32175036	+
27989	-	5	60165654	60165713	+
28006	-	5	121399728	121399787	-
28057	-	5	37286578	37286637	-
28186	-	5	72793619	72793678	-
28214	-	5	66475509	66475568	-
28327	-	5	179721802	179721861	+
28575	-	5	56966037	56966096	+
29023	-	5	31328603	31328662	-
29152	-	5	173956853	173956912	+
29356	-	5	80709300	80709359	-
29561	-	5	35939898	35939957	+
29832	-	5	8062626	8062685	+
30052	-	5	60920386	60920445	-
30212	-	5	1959212	1959271	+
30664	-	5	175600403	175600462	-
30675	-	5	134573579	134573638	-
30714	-	5	175808818	175808877	+
30766	-	5	77297262	77297321	-
30810	-	5	44302899	44302958	-
30820	-	5	269953	270012	-
31338	-	5	33525649	33525708	-
31363	-	5	134350021	134350080	-
31722	-	5	87989411	87989470	-
31821	-	5	31327658	31327717	+
32161	-	5	43068202	43068261	-
32991	-	5	75625549	75625608	+
33253	-	5	157187185	157187244	+
33365	-	5	131981521	131981580	+
34279	-	5	87481728	87481787	-
34478	-	5	133731762	133731821	-
34599	-	5	94799784	94799843	-
35027	-	5	175806903	175806962	+
35643	-	5	86514148	86534671	-
36055	-	5	80527630	80527689	-
36107	-	5	65480541	65480600	+
36563	-	5	24178247	24178306	+
36729	-	5	145961482	145961541	-
36836	-	5	73236880	73236939	+
37401	-	5	158689443	158689502	-
37409	-	5	72472887	72472946	+
37774	-	5	44828601	44828660	+
38169	-	5	177575491	177575550	+
38799	-	5	61029254	61029313	-
38983	-	5	149823331	149823390	-
39153	-	5	131526121	131526180	-
39423	-	5	137881824	137881883	-
39567	-	5	6496681	6496740	+
39803	-	5	72251134	72251193	-
39964	-	5	15192257	15192316	-
40187	-	5	94797887	94797946	-
40278	-	5	77778553	77778612	+
40279	-	5	115163943	115164002	-
40525	-	5	108532455	108532514	+
41183	-	5	10439072	10439131	+
41588	-	5	61925542	61925601	+
41591	-	5	89454168	89454227	-
41696	-	5	96367146	96367205	+
41746	-	5	141369796	141369855	+
42278	-	5	33434165	33434224	-
42450	-	5	139120951	139121010	-
42790	-	5	40828589	40828648	-
43068	-	5	6673238	6673297	+
44331	-	5	79315476	79315535	+
44463	-	5	27485688	27485747	+
44683	-	5	39524543	39524602	+
45039	-	5	87987602	87987661	-
00026	-	6	2483309	2483368	+
00186	-	6	83483018	83483077	-
01116	-	6	158690199	158690258	+
01251	-	6	166319214	166319273	-
01328	-	6	76005051	76005110	-
02073	-	6	160068079	160068138	-
02101	-	6	116254374	116254433	-
02157	-	6	22195280	22195339	+
02407	-	6	22571535	22571594	+
03410	-	6	39156120	39156179	-
04078	-	6	20401040	20401099	-
04627	-	6	27093288	27093347	-
04978	-	6	23341988	23342047	+
05124	-	6	85419025	85419084	+
05383	-	6	43001538	43001597	-
05694	-	6	13288641	13288702	-
05981	-	6	36111530	36111589	+
06315	-	6	138144817	138144876	-
06693	-	6	159395463	159395522	-
06923	-	6	156884999	156885058	-
07198	-	6	161411826	161411885	-
07213	-	6	168453855	168453914	-
07221	-	6	34255663	34255722	+
07251	-	6	30511260	30511319	-
07256	-	6	154708736	154708795	-
07396	-	6	97242824	97242883	-
08318	-	6	16763019	16763078	+
08565	-	6	27778356	27778414	+
08837	-	6	42726384	42726443	+
09560	-	6	104960492	104960551	-
09620	-	6	157098565	157098615	+
10160	-	6	138178955	138179014	-
10312	-	6	166315650	166315709	-
10565	-	6	43002017	43002076	-
10818	-	6	44045526	44045585	+
10970	-	6	97066515	97066574	+
11366	-	6	44185853	44185912	+
11434	-	6	138660708	138660767	+
11786	-	6	116882141	116882200	+
11978	-	6	54809434	54809493	+
12323	-	6	86380293	86380352	+
12546	-	6	168393545	168393604	-
12559	-	6	134668642	134668701	+
13148	-	6	13621385	13621444	+
13443	-	6	118782322	118782381	-
13984	-	6	47444987	47445046	-
13987	-	6	119136021	119136080	-
14290	-	6	2832656	2832715	-
14380	-	6	111592236	111592295	+
14413	-	6	106899500	106899559	-
14893	-	6	119135404	119135463	-
15362	-	6	34254929	34254988	-
15382	-	6	90067757	90067816	+
15395	-	6	136656872	136656931	-
15437	-	6	114682519	114682578	+
15735	-	6	51477342	51477401	-
15795	-	6	57052214	57052273	-
16306	-	6	27803327	27803386	-
16439	-	6	114777211	114777270	+
16562	-	6	83079641	83079700	+
16573	-	6	41349156	41349215	-
17077	-	6	99316747	99316806	-
17286	-	6	46967660	46967719	-
18112	-	6	27776601	27776660	+
18513	-	6	116762317	116762376	+
18535	-	6	21232156	21232215	+
19534	-	6	41491668	41491727	-
19570	-	6	130764326	130764385	+
19582	-	6	32776836	32776895	-
19740	-	6	151723715	151723774	+
20165	-	6	29501186	29501245	+
20192	-	6	14854794	14854853	-
20700	-	6	26272846	26272905	+
20880	-	6	3983770	3983829	+
21213	-	6	147711248	147711307	-
21301	-	6	129897315	129897374	-
21319	-	6	50066796	50066855	+
21444	-	6	32625966	32626025	-
21931	-	6	33098646	33098705	-
22110	-	6	126387981	126388040	+
22132	-	6	118785840	118785899	-
22321	-	6	2786502	2786561	+
23098	-	6	170715599	170715658	+
23245	-	6	159395241	159395300	+
23296	-	6	33859507	33859566	-
23404	-	6	79790027	79790086	+
23488	-	6	166188447	166188506	-
23509	-	6	76001891	76001950	-
23778	-	6	30104234	30104293	+
23986	-	6	27820394	27820453	+
24048	-	6	125413658	125413717	+
24401	-	6	169261474	169261533	+
24438	-	6	44777066	44777125	-
24528	-	6	79953301	79953360	+
24719	-	6	107165360	107165419	-
24753	-	6	30614044	30614103	+
24882	-	6	99879726	99879785	+
24896	-	6	114528127	114528186	-
25455	-	6	5089167	5089226	+
25631	-	6	49398834	49398893	-
25786	-	6	2852248	2852307	-
25912	-	6	43299938	43300001	+
25944	-	6	34254192	34254251	+
26085	-	6	52448205	52448264	+
26106	-	6	159394753	159394812	-
26262	-	6	104948899	104948958	-
26504	-	6	26278982	26279041	-
26984	-	6	42758471	42758530	-
27083	-	6	13359058	13359117	-
27751	-	6	97069047	97069106	+
28995	-	6	27371931	27371990	-
29353	-	6	30842923	30842982	+
29830	-	6	147711514	147711573	+
30135	-	6	54487178	54487237	-
30383	-	6	132467707	132467766	+
30503	-	6	41757721	41757780	-
30523	-	6	132490306	132490365	+
30789	-	6	111598810	111598869	+
31016	-	6	126375714	126375773	+
31587	-	6	142545420	142545479	+
31966	-	6	149647228	149647287	+
31974	-	6	79984051	79984110	-
32345	-	6	116596540	116596599	-
32447	-	6	52929511	52929570	-
32458	-	6	30509232	30509291	-
33650	-	6	156327628	156327687	+
33742	-	6	82262170	82262229	-
33792	-	6	49522634	49522693	+
33923	-	6	99847164	99847223	-
33943	-	6	149768836	149768895	-
33994	-	6	111552116	111552175	+
34323	-	6	160068109	160068168	-
34633	-	6	28336579	28336638	+
34838	-	6	13328972	13329031	+
34921	-	6	122758097	122758156	+
35340	-	6	13787648	13787707	-
35473	-	6	90067728	90067787	-
35842	-	6	170606992	170607051	-
35871	-	6	150382246	150382305	-
35885	-	6	169558286	169558345	-
36042	-	6	48043206	48043265	-
36181	-	6	159587085	159587144	-
36226	-	6	35439867	35439926	-
36946	-	6	2283901	2283960	+
37900	-	6	97759259	97759318	+
38025	-	6	112221744	112221803	-
38211	-	6	11079159	11079218	+
38316	-	6	27905978	27906037	+
38410	-	6	112713631	112713690	-
38889	-	6	82263328	82263387	+
39519	-	6	32358472	32358530	+
39571	-	6	32870604	32870663	+
39672	-	6	26138822	26138881	+
39836	-	6	86374787	86374846	-
40011	-	6	17707449	17707508	+
40070	-	6	26174370	26174429	+
41028	-	6	70924156	70924215	+
41934	-	6	166800454	166800513	-
42107	-	6	141902858	141902917	-
42203	-	6	26269788	26269847	-
42351	-	6	146205515	146205574	+
42409	-	6	151714902	151714961	+
42722	-	6	14211887	14211946	-
42961	-	6	34252392	34252451	-
43225	-	6	143662003	143662062	+
43275	-	6	32082814	32082873	-
43823	-	6	170884982	170885041	-
44233	-	6	11078254	11078313	+
45207	-	6	10211742	10211801	-
00580	-	7	154379546	154379605	+
00639	-	7	100739084	100739143	+
01178	-	7	154399	154458	+
01231	-	7	106549224	106549283	+
01405	-	7	116915636	116915695	-
01410	-	7	13749334	13749393	+
01498	-	7	81329009	81329068	-
01970	-	7	140773430	140773489	+
02012	-	7	30590234	30590293	-
02107	-	7	47806099	47806158	+
02323	-	7	47996824	47996883	+
02481	-	7	77410326	77410385	-
02692	-	7	22765440	22765499	-
02908	-	7	86780761	86780820	-
02922	-	7	7985459	7985518	-
03301	-	7	87462938	87462997	-
03643	-	7	125078263	125078322	+
03913	-	7	50368221	50368280	+
04200	-	7	26537774	26537833	+
04286	-	7	123389816	123389875	+
04379	-	7	4837160	4837219	-
04382	-	7	129774296	129774355	+
04457	-	7	108541128	108541187	-
04497	-	7	152343057	152343116	-
05309	-	7	75696570	75696629	+
06012	-	7	112594809	112596621	-
06283	-	7	151652629	151652688	+
06306	-	7	19041721	19041780	+
07134	-	7	141212971	141213030	-
07242	-	7	128511664	128511723	+
07504	-	7	8302364	8302423	+
07859	-	7	143076787	143076846	-
08026	-	7	47805819	47805878	+
08046	-	7	77410862	77410921	+
09189	-	7	20368239	20368298	-
09283	-	7	140770840	140770899	-
09291	-	7	142021193	142021252	+
09320	-	7	27198522	27198581	+
09631	-	7	55278851	55278910	-
09853	-	7	97844617	97844676	+
10226	-	7	32627392	32627451	+
11145	-	7	67994925	67994984	+
12167	-	7	96278571	96278630	-
12342	-	7	104641920	104641979	-
13034	-	7	151110634	151110693	+
13263	-	7	138706309	138706368	-
13329	-	7	114331886	114331945	+
13430	-	7	73644698	73644757	-
13438	-	7	115850107	115850166	-
13688	-	7	22900641	22900700	+
13718	-	7	77314518	77314575	-
13871	-	7	64325315	64325374	+
14572	-	7	142967073	142967132	-
14671	-	7	41725213	41725272	-
14819	-	7	128502411	128502470	-
14962	-	7	119259675	119259734	-
16002	-	7	142426164	142426223	+
16480	-	7	89972628	89972687	+
16490	-	7	70595980	70596039	-
16706	-	7	151155196	151155255	+
16873	-	7	30430587	30430646	+
17603	-	7	100736723	100736782	+
17647	-	7	1203793	1203843	+
17688	-	7	89975757	89975816	-
17748	-	7	54645972	54646029	-
17750	-	7	128502512	128502571	-
18022	-	7	4936960	4937019	-
18470	-	7	132458192	132458251	-
18675	-	7	87900580	87900639	-
18788	-	7	30612801	30612860	-
18792	-	7	140421832	140421891	-
19385	-	7	98245397	98245456	-
19405	-	7	6523929	6523988	+
19830	-	7	111986980	111987039	+
20708	-	7	24066084	24067146	+
21054	-	7	142500354	142500413	+
21895	-	7	44999572	44999631	-
22122	-	7	158751268	158751327	+
22177	-	7	44419165	44419224	-
22680	-	7	25870981	25871040	-
22789	-	7	91497402	91497461	+
22985	-	7	141179802	141179861	+
23002	-	7	79100210	79100269	+
23044	-	7	139135441	139135500	-
23395	-	7	26166299	26166358	+
23539	-	7	2489585	2489644	+
23660	-	7	35738951	35739010	+
24308	-	7	157319856	157319915	+
24690	-	7	155435507	155435566	-
24809	-	7	27139487	27139546	+
25242	-	7	13144048	13144107	+
25267	-	7	106297632	106297691	-
26484	-	7	44622232	44622291	+
26494	-	7	94020728	94020787	-
27347	-	7	93557558	93557617	+
27422	-	7	142918835	142918894	-
27925	-	7	15643940	15643999	-
28235	-	7	50519551	50519610	+
28577	-	7	142008722	142008781	+
29181	-	7	155426182	155426241	+
29535	-	7	155194381	155194440	+
29681	-	7	99638834	99638893	+
29980	-	7	30589378	30589437	-
30284	-	7	87106619	87106679	+
30630	-	7	142247330	142247389	-
30926	-	7	79091850	79091909	+
31738	-	7	149433638	149433697	+
32054	-	7	79089411	79089470	+
32100	-	7	150101611	150101670	-
32123	-	7	69061144	69061203	-
32703	-	7	82992783	82992842	-
32839	-	7	30052259	30052318	-
33112	-	7	105517673	105551491	+
33878	-	7	15875357	15875416	-
34005	-	7	1503959	1504018	+
34537	-	7	17980882	17980941	+
34555	-	7	30932012	30932071	+
34971	-	7	75162843	75162902	-
35003	-	7	77412247	77412306	+
35373	-	7	93439462	93439521	+
35437	-	7	149584411	149584470	-
35485	-	7	30415147	30415206	+
35709	-	7	87832103	87832162	+
35712	-	7	38762955	38763014	-
36719	-	7	27242325	27242384	+
36994	-	7	7647875	7647934	+
37071	-	7	54638409	54638468	+
37136	-	7	2294517	2294576	+
37141	-	7	143076886	143076945	+
37288	-	7	35758892	35758951	+
37844	-	7	180664	180723	+
38171	-	7	93515003	93515062	-
38493	-	7	134992053	134995366	-
38692	-	7	130583126	130583185	-
38840	-	7	95169353	95169412	+
39852	-	7	108111463	108111522	-
39996	-	7	48122978	48123037	-
40946	-	7	45138189	45138248	-
41443	-	7	151574688	151574747	-
42202	-	7	24729497	24729556	+
42241	-	7	10490352	10490411	-
42445	-	7	20261071	20261130	+
42590	-	7	138875463	138875522	-
42624	-	7	111987318	111987377	+
42882	-	7	150418278	150418337	+
43063	-	7	31154618	31154677	+
43934	-	7	151575655	151575714	+
44000	-	7	12609204	12609263	-
44102	-	7	139136270	139136329	-
44345	-	7	91500427	91500486	-
44753	-	7	44614538	44614597	-
45204	-	7	90219972	90220031	-
00274	-	8	26239358	26239938	-
00753	-	8	28431596	28431655	+
01027	-	8	109502070	109502129	+
01590	-	8	427543	427602	+
01983	-	8	22941978	22942037	+
02435	-	8	17082596	17082655	-
02494	-	8	66627045	66627104	-
02587	-	8	41435007	41435066	-
02602	-	8	73975596	73975655	-
03447	-	8	121385277	121385336	+
03711	-	8	52908814	52920549	-
03733	-	8	142217523	142217582	-
03887	-	8	94225621	94225680	-
04271	-	8	38558495	38558554	-
04656	-	8	92080731	92080790	-
04927	-	8	38629598	38629657	+
05163	-	8	99202232	99202291	-
05262	-	8	30240068	30240127	-
05342	-	8	135806667	135806726	-
05424	-	8	77436492	77436551	+
05596	-	8	81397254	81397313	-
05634	-	8	70579702	70579761	-
05715	-	8	52814363	52814422	+
06200	-	8	101925525	101925584	-
06356	-	8	41434979	41435038	-
06538	-	8	92080731	92080790	-
06767	-	8	71022223	71022282	-
06920	-	8	30536266	30536325	-
06958	-	8	118808690	118808749	-
07273	-	8	50047345	50047404	-
07579	-	8	52861583	52861642	+
07798	-	8	92080731	92080790	-
07839	-	8	67540917	67540976	-
08588	-	8	103926470	103926529	-
08830	-	8	11438302	11438361	+
08964	-	8	27405627	27405686	-
09183	-	8	142363527	142363586	-
09316	-	8	92080731	92080790	-
09396	-	8	99203771	99203830	+
10171	-	8	62765248	62765307	+
10910	-	8	121537487	121537546	-
11151	-	8	65295727	65295786	+
11524	-	8	20087230	20087289	+
11611	-	8	22400526	22400585	+
11695	-	8	102274123	102274181	-
12002	-	8	20832411	20832470	+
12020	-	8	134378013	134378072	+
12180	-	8	96079074	96079133	-
12193	-	8	31039192	31039251	+
12373	-	8	91668741	91668795	+
12511	-	8	80714853	80714912	+
12553	-	8	30240044	30240103	-
12912	-	8	92080731	92080790	-
13134	-	8	69148937	69148996	+
13344	-	8	28612155	28612214	+
13347	-	8	74858100	74858159	-
13422	-	8	21166135	21166194	+
13456	-	8	431626	431685	-
14371	-	8	67116341	67116400	-
14595	-	8	55754569	55754628	+
14864	-	8	117800883	117800942	+
14897	-	8	26308055	26308114	+
15153	-	8	144362413	144362472	-
15158	-	8	57349280	57349339	-
15322	-	8	128745383	128745442	+
15581	-	8	6699869	6699928	+
16004	-	8	134243381	134243440	+
16014	-	8	117654596	117654655	-
16980	-	8	58142229	58142287	+
17113	-	8	144685261	144685320	+
17301	-	8	95993925	95993984	+
17541	-	8	93712161	93712218	-
17572	-	8	117800214	117800273	+
17596	-	8	87052862	87052921	-
17807	-	8	145636249	145636308	-
18046	-	8	99112561	99112620	+
18208	-	8	22214521	22214580	+
18492	-	8	92080731	92080790	-
19096	-	8	6561342	6561401	-
19140	-	8	10713748	10713807	-
19369	-	8	92080731	92080790	-
19384	-	8	90734756	90734815	+
19450	-	8	128241442	128241501	-
19487	-	8	110358019	110358078	+
19746	-	8	9012513	9012572	+
19766	-	8	56740865	56740924	+
20597	-	8	92080731	92080790	-
20686	-	8	23432812	23432871	+
20913	-	8	130964724	130964783	-
21055	-	8	56740879	56740939	+
21690	-	8	61534970	61535029	+
21987	-	8	26229478	26229537	+
22028	-	8	89044625	89044684	-
22112	-	8	130983012	130983071	-
22379	-	8	30045197	30045256	-
22515	-	8	24770826	24770885	-
22678	-	8	131607890	131607949	-
22754	-	8	29460824	29460883	+
22891	-	8	95652264	95652323	-
23001	-	8	130364827	130364886	-
23558	-	8	63048186	63048245	-
24045	-	8	81541151	81541210	-
24118	-	8	32902058	32902117	+
24225	-	8	143721895	143721954	+
24563	-	8	81547826	81547885	+
24822	-	8	102193119	102193178	-
24835	-	8	140719171	140719230	+
25152	-	8	25544216	25544275	+
25226	-	8	104085525	104085584	+
25430	-	8	102197354	102197413	-
25439	-	8	33218520	33218579	-
25644	-	8	575915	575974	-
26153	-	8	11141232	11141291	-
26398	-	8	63048200	63048259	-
26957	-	8	103989984	103990043	+
27172	-	8	103823245	103823304	+
27406	-	8	104013234	104013293	-
27430	-	8	10703900	10703959	+
27634	-	8	11105257	11125315	-
28600	-	8	92080731	92080790	-
28967	-	8	28922171	28922230	+
29118	-	8	13690709	13691863	-
29255	-	8	61427348	61427407	+
29784	-	8	109499170	109499229	+
30260	-	8	141536209	141536260	+
30463	-	8	81454966	81455025	+
30860	-	8	103265200	103265259	+
30961	-	8	104013219	104013278	+
31044	-	8	130364787	130364846	-
31081	-	8	6699920	6699979	+
31151	-	8	54424699	54424758	-
31217	-	8	222194	222253	-
31322	-	8	96000826	96000885	+
31357	-	8	130852097	130852156	+
32344	-	8	57431298	57431357	-
33109	-	8	126008862	126008921	-
33126	-	8	10334682	10334741	-
34305	-	8	130852024	130852083	-
34712	-	8	125485281	125485340	-
34770	-	8	76136167	76136226	-
34965	-	8	68108888	68108947	-
35478	-	8	109619855	109619914	-
36183	-	8	51705560	51705619	+
36865	-	8	144363695	144363753	-
37285	-	8	41402594	41402653	+
37334	-	8	144346703	144346762	+
37454	-	8	102273807	102273866	-
38249	-	8	37456244	37456303	-
38770	-	8	49594066	49594125	+
38874	-	8	38240935	38240994	+
39137	-	8	145934073	145934132	+
39645	-	8	77316999	77317058	+
39663	-	8	145674987	145675046	-
39920	-	8	66504515	66504574	-
40222	-	8	71397630	71397689	+
40236	-	8	23287073	23287132	-
40676	-	8	38130931	38130990	+
40721	-	8	104495332	104495391	-
40820	-	8	28910462	28910521	+
41068	-	8	124511448	124511507	-
41113	-	8	29655300	29655359	+
41284	-	8	124512405	124512464	-
41366	-	8	82191954	82192013	-
41552	-	8	145924025	145924084	-
42024	-	8	24369356	24369415	-
42147	-	8	8992504	8992563	-
42389	-	8	1711001	1711060	-
42797	-	8	110548568	110548627	+
42959	-	8	2447156	2447215	-
43825	-	8	57135502	57135561	+
44333	-	8	126761383	126761442	-
44396	-	8	144795540	144795599	+
44681	-	8	110544822	110544881	+
44761	-	8	143761446	143761505	-
44770	-	8	24369137	24369196	-
44895	-	8	17679036	17679095	+
44950	-	8	92080731	92080790	-
01433	-	9	78810547	78810606	+
01809	-	9	2655508	2655567	+
01979	-	9	93867301	93867360	-
02074	-	9	114695730	114695789	+
02142	-	9	35039311	35039370	-
02622	-	9	19929050	19929109	+
02741	-	9	125678174	125678233	-
02814	-	9	98863496	98863555	+
02825	-	9	33178919	33179345	+
02969	-	9	135570244	135570303	+
03788	-	9	117664363	117664422	+
04037	-	9	130557002	130557061	+
04153	-	9	2783826	2783885	-
04573	-	9	125087432	125087491	+
05579	-	9	3218503	3218562	-
06580	-	9	114697373	114697432	-
06639	-	9	5470098	5470157	+
07172	-	9	88836514	88836573	-
07449	-	9	88801220	88801279	+
08035	-	9	90792638	90792697	+
08278	-	9	140340649	140340708	-
09054	-	9	125884654	125884713	-
09224	-	9	117546987	117547046	-
09616	-	9	71160894	71160953	+
09738	-	9	126031910	126031969	+
09750	-	9	71158479	71160435	-
10179	-	9	37905487	37905546	+
10545	-	9	128128607	128128666	-
10946	-	9	114796015	114796074	-
11621	-	9	99655339	99655398	+
12138	-	9	37089260	37089319	+
12252	-	9	96620522	96620581	+
12906	-	9	138812744	138812803	+
12978	-	9	140065570	140065878	-
13708	-	9	77762621	77762680	+
14107	-	9	115427213	115427272	+
14479	-	9	131154304	131154363	-
14511	-	9	131154120	131154179	+
14625	-	9	35763326	35763385	+
14741	-	9	106854893	106854952	-
14986	-	9	103218323	103218382	+
15118	-	9	127282521	127282580	-
15442	-	9	37506120	37506179	+
16233	-	9	32643929	32643988	+
17158	-	9	77303343	77303402	+
17933	-	9	87219074	87219133	-
17951	-	9	96197143	96197202	-
18116	-	9	95607725	95607784	-
18439	-	9	77307969	77308028	+
18654	-	9	115447096	115447155	+
18762	-	9	139444121	139444180	+
19125	-	9	71911645	71911704	-
19160	-	9	131063273	131063332	+
19343	-	9	87640399	87640458	+
19452	-	9	111892998	111893057	-
19604	-	9	37087393	37087452	+
19688	-	9	4708110	4708169	-
19776	-	9	130555266	130555325	+
19781	-	9	89623800	89623859	-
19816	-	9	68422090	68422149	-
20089	-	9	139543180	139543239	-
20897	-	9	35603749	35603808	-
20995	-	9	108428879	108428938	+
21136	-	9	13503032	13503091	+
21381	-	9	2802432	2802491	+
21805	-	9	80886030	80886089	+
22261	-	9	6720979	6723567	+
22846	-	9	129566039	129566098	-
22970	-	9	117073650	117073709	-
23562	-	9	98785657	98785716	-
23779	-	9	37779001	37779060	+
23891	-	9	99654379	99654438	-
23969	-	9	6723652	6723711	-
24014	-	9	123574412	123574471	-
24155	-	9	127280838	127280897	-
24392	-	9	80893224	80893283	+
24700	-	9	93944933	93944992	+
25566	-	9	3223408	3223467	-
25725	-	9	116376949	116377008	-
25757	-	9	134279263	134279322	+
25783	-	9	139012219	139012278	+
25863	-	9	74176213	74176272	-
26361	-	9	38406745	38406804	-
26966	-	9	80036033	80036092	+
27136	-	9	92213793	92213852	-
27691	-	9	19510091	19510150	+
28542	-	9	72434473	72434531	+
29002	-	9	68417678	68417737	+
29485	-	9	99650848	99650907	-
29551	-	9	123652816	123652875	-
29688	-	9	3528306	3528365	-
29901	-	9	84391089	84391148	+
30209	-	9	14611268	14611327	-
30286	-	9	38408562	38408621	-
30720	-	9	19454894	19454953	+
30828	-	9	132266156	132266215	+
31188	-	9	126028001	126028060	-
31472	-	9	126028891	126028950	+
31553	-	9	135955716	135955775	-
31873	-	9	131068313	131068372	+
32248	-	9	71911724	71911783	-
32397	-	9	15164302	15164361	-
32770	-	9	117073738	117073797	+
33358	-	9	14555483	14555542	-
33786	-	9	114964562	114964621	-
34061	-	9	21324643	21324702	-
34567	-	9	108159334	108159393	+
34718	-	9	120482002	120482061	+
35157	-	9	132117856	132121652	+
35567	-	9	12973029	12973088	-
36217	-	9	33460897	33460956	-
37001	-	9	4678635	4678694	-
37315	-	9	4708138	4708197	+
37387	-	9	136473833	136473892	+
37677	-	9	132265856	132265915	+
37847	-	9	19507551	19507610	-
37984	-	9	126758585	126758644	-
38699	-	9	127630569	127630628	-
38715	-	9	125578895	125578954	+
39830	-	9	14588813	14588872	-
40155	-	9	115431544	115431603	+
40308	-	9	72434350	72434409	-
40685	-	9	114794856	114794915	-
40751	-	9	85595374	85595433	-
40801	-	9	81830974	81831033	+
41095	-	9	132815750	132815809	-
41600	-	9	98981905	98981964	+
41779	-	9	125702465	125702524	+
41891	-	9	96208354	96208413	-
42396	-	9	104235504	104235563	-
42834	-	9	27530472	27530531	+
42992	-	9	71150053	71150112	-
43054	-	9	131067204	131067263	-
43132	-	9	80331541	80331600	-
43444	-	9	86890801	86890860	-
43953	-	9	108154829	108154888	-
44110	-	9	2015273	2015332	-
00131	-	10	77248711	77248770	+
00305	-	10	118588501	118588560	-
00880	-	10	124818419	124818478	+
01043	-	10	75536834	75536893	-
01207	-	10	75503422	75503481	-
01612	-	10	50663092	50663151	-
01921	-	10	73788501	73788560	+
02793	-	10	67412695	67412754	+
03411	-	10	124750727	124750786	-
03584	-	10	102827736	102827795	+
03604	-	10	23633805	23633864	+
03866	-	10	76940948	76941007	-
04326	-	10	135137688	135137747	-
04664	-	10	124194602	124194661	+
04884	-	10	119040486	119040545	+
04894	-	10	133773188	133773247	+
04968	-	10	50504583	50504642	-
05022	-	10	1224281	1224340	-
05770	-	10	60933747	60933806	-
06195	-	10	27264821	27264880	-
07387	-	10	35298596	35298655	+
07420	-	10	34399137	34399196	-
07659	-	10	31982094	31982153	-
07727	-	10	98750641	98750700	+
07976	-	10	96365761	96365820	-
08774	-	10	96088371	96088430	-
09678	-	10	47005526	47005585	+
10108	-	10	60759412	60759471	-
10494	-	10	122521633	122521692	-
11201	-	10	96372822	96372881	+
11379	-	10	77291342	77291401	+
11878	-	10	31898676	31898735	-
11936	-	10	99102666	99102725	+
12155	-	10	3107812	3107871	-
12218	-	10	93806839	93806898	-
12790	-	10	10549946	10550005	+
13362	-	10	115543043	115543102	+
13464	-	10	62255769	62255828	-
13505	-	10	106113006	106113065	-
14645	-	10	29746019	29746078	+
15855	-	10	70030910	70030969	-
15856	-	10	6568338	6568397	-
16734	-	10	60590509	60590568	+
16897	-	10	77306983	77307042	+
17400	-	10	89578769	89578828	+
17521	-	10	89509365	89509424	-
17786	-	10	126915356	126915415	-
18474	-	10	134673886	134673945	+
18641	-	10	21781627	21781686	-
18734	-	10	100213446	100213505	+
18985	-	10	115242486	115242545	-
19278	-	10	121331561	121331620	+
19345	-	10	52563223	52563282	-
19380	-	10	102319583	102319642	+
19411	-	10	97928044	97928103	+
20130	-	10	95663357	95663416	+
20464	-	10	118592621	118592680	-
20704	-	10	60158755	60158814	+
21051	-	10	90776518	90776577	+
21317	-	10	105222199	105222258	+
21356	-	10	102998550	102998609	+
22300	-	10	33465377	33465436	-
22471	-	10	134325611	134325666	-
23224	-	10	133773192	133773251	-
23763	-	10	32556940	32556999	-
23768	-	10	102095427	102095486	-
24059	-	10	77198192	77198251	+
24842	-	10	134856421	134856480	-
24847	-	10	85978950	85979009	+
25198	-	10	120065469	120065528	-
25909	-	10	10856010	10856069	+
25918	-	10	82192764	82192823	-
26377	-	10	125762814	125762873	-
26773	-	10	3360895	3360954	+
27294	-	10	106064125	106064184	+
27618	-	10	4243496	4243555	-
28240	-	10	115669776	115669835	+
28349	-	10	2488744	2488803	-
28431	-	10	6394257	6394316	+
28891	-	10	76941630	76941689	+
29191	-	10	88151009	88151068	-
29422	-	10	95426594	95426653	-
29579	-	10	29169677	29169736	+
29776	-	10	50363763	50363822	-
30096	-	10	94212116	94212175	-
30436	-	10	125843068	125843127	-
30541	-	10	10504683	10504742	-
30610	-	10	70238132	70238191	-
31405	-	10	104502686	104502745	+
31882	-	10	103458065	103458124	+
32362	-	10	44166321	44166380	-
32517	-	10	112365328	112365387	+
32597	-	10	77121159	77121218	+
32761	-	10	92456612	92456671	-
34205	-	10	97802551	97802610	-
34560	-	10	18970214	18970273	+
34574	-	10	102814916	102814975	-
34834	-	10	123500777	123500836	-
35316	-	10	60761064	60761123	+
35422	-	10	6884418	6884477	+
35533	-	10	43917213	43917272	+
36326	-	10	62332282	62332341	-
36356	-	10	115242297	115242356	-
36464	-	10	131587010	131587069	+
36506	-	10	17258179	17258238	-
36543	-	10	33370928	33370987	+
37371	-	10	7201249	7201308	-
37379	-	10	29078516	29078575	-
37991	-	10	98590592	98590651	-
38314	-	10	70460230	70460289	+
38405	-	10	44409786	44409845	+
38992	-	10	118999477	118999536	-
39559	-	10	6780839	6780898	+
39630	-	10	6628806	6628865	+
39908	-	10	3026575	3026634	-
40013	-	10	98755630	98755689	+
40413	-	10	44409691	44409750	-
41390	-	10	50917187	50917246	+
41402	-	10	118592588	118592647	+
41437	-	10	102672236	102672295	-
41598	-	10	11026340	11026399	+
41741	-	10	47096562	47096621	-
42069	-	10	58113581	58113640	-
42214	-	10	79735264	79735323	+
42309	-	10	15556232	15556291	+
42568	-	10	112403263	112403322	-
44225	-	10	114587206	114587265	+
44581	-	10	45950718	45950777	-
44691	-	10	54079140	54079199	+
45176	-	10	114594701	114594760	+
00484	-	11	64591000	64591059	-
00917	-	11	62507677	62507736	+
01071	-	11	12555826	12555885	-
01521	-	11	100862531	100862590	+
01609	-	11	22647738	22647797	+
02248	-	11	55494101	55494160	+
02264	-	11	71708834	71708892	+
02283	-	11	63341259	63341318	-
02311	-	11	567275	567335	+
02443	-	11	45250536	45250595	+
03879	-	11	67922599	67922658	-
03999	-	11	15593361	15593420	-
04038	-	11	55277722	55277781	+
04149	-	11	65802445	65802504	-
04284	-	11	62480381	62480440	-
04591	-	11	128790940	128790999	+
04624	-	11	12383491	12383550	+
04738	-	11	82684486	82684545	-
04905	-	11	62321201	62321260	+
05243	-	11	130608480	130608539	+
05378	-	11	6266999	6267058	+
05507	-	11	61849086	61849138	-
05625	-	11	74721782	74721841	+
05783	-	11	1756424	1756483	-
05972	-	11	89927815	89927874	-
05997	-	11	63229035	63229094	-
06328	-	11	125310782	125310841	-
06509	-	11	76155457	76155516	-
06614	-	11	18621396	18621455	+
06705	-	11	12556812	12556871	+
06740	-	11	17371388	17371447	+
07008	-	11	124086520	124086579	+
07431	-	11	63543532	63543591	-
07434	-	11	12559682	12559741	+
08048	-	11	108019047	108019106	+
08054	-	11	120858506	120858565	+
08576	-	11	6707629	6707688	-
09615	-	11	77323278	77323337	-
09644	-	11	118097424	118097483	-
10008	-	11	13001641	13001700	-
10267	-	11	17402780	17402839	+
10900	-	11	32467902	32467961	+
10901	-	11	5192221	5192280	-
10988	-	11	34684363	34684422	+
11203	-	11	109299576	109299635	+
12324	-	11	63602194	63602253	-
12475	-	11	43888381	43888440	+
12685	-	11	121899054	121899113	-
12965	-	11	114124773	114124828	+
13131	-	11	100229290	100229349	+
13153	-	11	3875551	3875610	-
13737	-	11	11747675	11747734	-
13848	-	11	107837861	107837920	+
14202	-	11	94898874	94898933	-
16382	-	11	5582967	5583026	+
16775	-	11	43516036	43516095	+
17022	-	11	102702980	102703039	+
17033	-	11	111410175	111410234	-
17178	-	11	18551998	18552057	-
17415	-	11	67394782	67394841	+
17557	-	11	75117607	75117666	+
17612	-	11	65139793	65139852	-
17718	-	11	57244914	57244973	+
17957	-	11	123496104	123496163	+
18305	-	11	64705767	64705826	-
18395	-	11	62342151	62342210	+
18618	-	11	82971535	82971594	-
18934	-	11	8020337	8020396	+
19124	-	11	75443734	75443793	+
19196	-	11	125310436	125310495	-
19212	-	11	32879151	32879210	+
19538	-	11	111161876	111161935	-
19566	-	11	44953823	44953882	-
19705	-	11	133595316	133595375	-
20067	-	11	82784349	82784408	+
20307	-	11	11982594	11982653	+
20571	-	11	27497697	27497756	+
22194	-	11	3876507	3876566	+
22202	-	11	75525643	75525702	-
22598	-	11	13001673	13001732	+
22679	-	11	82441700	82441759	-
22874	-	11	122834015	122834074	+
22904	-	11	74975479	74975538	-
23777	-	11	129648471	129648530	-
23904	-	11	128561665	128561724	-
23968	-	11	122103628	122103687	-
24293	-	11	33378384	33378443	+
24604	-	11	110962874	110962933	-
24890	-	11	16800095	16800154	-
24942	-	11	106544934	106544993	-
24980	-	11	82897926	82897985	+
25666	-	11	94905612	94905671	-
25878	-	11	58902512	58902571	-
26022	-	11	111755528	111755587	+
26940	-	11	86632710	86632769	-
27025	-	11	80458671	80458730	+
27167	-	11	73112044	73112103	-
27537	-	11	112164669	112164728	+
27832	-	11	36505572	36505631	-
27995	-	11	44272972	44273031	+
28249	-	11	33377512	33377571	+
28398	-	11	121061715	121061774	+
29080	-	11	82534778	82534837	-
29230	-	11	11747685	11747744	+
29335	-	11	567027	567086	-
29469	-	11	82902018	82902077	-
29528	-	11	111756444	111756503	+
30187	-	11	57353868	57353927	+
30298	-	11	130714163	130714222	-
30393	-	11	30885234	30885293	-
30492	-	11	134442672	134442731	+
30507	-	11	110226175	110226234	+
30932	-	11	86147874	86147933	-
31087	-	11	82534425	82534484	+
31726	-	11	13485741	13485800	+
31860	-	11	41200982	41201041	-
32382	-	11	37976139	37976198	+
32626	-	11	62480261	62480320	-
32881	-	11	72505033	72505092	-
33212	-	11	56959076	56959135	+
33400	-	11	65207156	65207215	-
33480	-	11	93918468	93918527	+
33839	-	11	32058291	32058350	-
35124	-	11	132273347	132273406	-
[truncated: 1,168 more rows]
