# Supplementary material for: Evaluating annotations of an Agilent expression chip suggests that many features cannot be interpreted
Source: BMC Genomics. 2009 Nov 30;10:566. doi: 10.1186/1471-2164-10-566 (PMC2791105; doi:10.1186/1471-2164-10-566)
Supplement: Additional file 5 — List of invalid reporters. [file 1471-2164-10-566-S5.TXT]

00013
00051
00068
00301
00390
00530
00569
00582
00647
00865
00889
00902
00924
01218
01266
01385
01403
01515
01591
01660
01812
01855
01898
01941
01943
02033
02053
02059
02116
02145
02165
02199
02237
02275
02317
02431
02452
02502
02619
02679
02680
02732
02907
02959
02981
03059
03155
03180
03213
03253
03286
03334
03392
03419
03464
03484
03568
03661
03678
03698
03705
03739
03757
03885
03956
04004
04013
04103
04171
04191
04242
04246
04329
04358
04361
04370
04391
04401
04422
04452
04465
04559
04648
04718
04719
04774
04914
04939
04967
04993
05010
05027
05185
05213
05256
05265
05312
05395
05440
05467
05474
05518
05528
05556
05598
05644
05729
05747
05779
05781
05782
05786
05806
05928
05944
06067
06070
06157
06166
06204
06322
06323
06346
06347
06360
06373
06410
06530
06546
06552
06567
06573
06574
06773
06813
06941
06947
06950
06974
06983
07004
07036
07150
07223
07294
07296
07383
07421
07547
07575
07595
07602
07684
07715
07741
07834
07903
07969
08043
08213
08221
08240
08250
08351
08447
08458
08477
08605
08650
08667
08698
08722
08723
08784
08859
08894
08915
08932
08957
08967
09001
09002
09123
09130
09334
09380
09511
09520
09542
09638
09679
09713
09745
09795
09799
09829
09833
09859
09893
09918
09930
09954
09994
10000
10037
10055
10091
10106
10238
10410
10434
10463
10471
10506
10555
10622
10691
10726
10801
10815
10834
10864
10923
10973
11056
11062
11101
11103
11133
11141
11152
11387
11406
11613
11653
11688
11776
11784
11869
11873
11982
12077
12100
12135
12149
12171
12203
12229
12259
12300
12327
12351
12372
12395
12473
12486
12505
12655
12687
12703
12716
12756
12812
12848
12876
12940
12984
13089
13106
13117
13135
13204
13249
13252
13270
13271
13332
13358
13485
13512
13544
13556
13592
13641
13673
13695
13714
13720
13744
13826
13859
13917
14040
14050
14077
14081
14082
14219
14222
14306
14333
14452
14512
14584
14656
14679
14700
14706
14718
14772
14780
14799
14977
15032
15167
15168
15196
15227
15258
15330
15436
15452
15483
15519
15531
15556
15616
15692
15804
15873
15976
16056
16215
16279
16315
16343
16373
16380
16411
16442
16499
16530
16539
16555
16593
16687
16711
16797
16949
16973
17014
17041
17043
17054
17078
17138
17146
17174
17184
17229
17322
17368
17407
17482
17488
17577
17664
17692
17781
17789
17858
17987
18007
18041
18072
18204
18224
18271
18276
18314
18408
18501
18515
18518
18520
18531
18577
18713
18717
18748
18797
18875
18920
18968
18981
19068
19081
19207
19227
19266
19281
19286
19316
19321
19426
19537
19606
19629
19662
19704
19707
19712
19713
19728
19774
19803
19889
20000
20033
20162
20247
20251
20254
20269
20285
20317
20322
20355
20380
20384
20459
20504
20522
20668
20786
20789
20799
20843
20876
20916
20955
20984
21046
21106
21109
21152
21156
21184
21220
21303
21311
21336
21389
21408
21511
21531
21532
21551
21760
21773
21778
21960
21979
21980
22009
22016
22046
22085
22105
22189
22283
22288
22450
22472
22483
22501
22507
22535
22609
22683
22714
22725
22862
22914
22987
23130
23143
23255
23256
23262
23313
23340
23384
23392
23443
23451
23497
23648
23730
23810
23826
23905
23911
23912
23919
23928
23930
23949
24094
24203
24239
24270
24385
24544
24554
24575
24618
24715
24721
24776
24784
24796
24798
24887
24954
24988
25037
25038
25057
25091
25096
25114
25131
25175
25246
25296
25317
25395
25509
25513
25552
25599
25603
25638
25669
25672
25678
25794
25932
26133
26163
26192
26249
26251
26260
26303
26329
26393
26468
26506
26510
26569
26608
26623
26637
26658
26709
26749
26756
26867
26893
27013
27048
27050
27065
27112
27122
27158
27161
27220
27285
27508
27548
27591
27629
27799
27844
27914
27955
28015
28021
28075
28106
28206
28222
28280
28329
28437
28458
28528
28537
28649
28739
28745
28812
28832
29016
29035
29060
29100
29111
29198
29261
29273
29282
29286
29305
29414
29429
29479
29512
29550
29585
29833
29858
29886
29919
29923
29938
29960
30020
30036
30047
30073
30103
30116
30132
30156
30157
30210
30216
30231
30232
30233
30237
30242
30291
30317
30350
30358
30405
30422
30460
30480
30506
30546
30646
30721
30726
30757
30804
30821
30844
30848
30867
30880
30918
31089
31164
31173
31211
31213
31285
31315
31392
31510
31538
31598
31613
31650
31663
31670
31705
31789
31840
31922
31926
31928
31945
31984
32043
32074
32107
32114
32140
32148
32152
32166
32313
32364
32385
32581
32603
32616
32649
32674
32681
32706
32763
32792
32795
32835
32843
32865
32916
32962
33015
33065
33088
33104
33137
33250
33305
33387
33462
33519
33552
33638
33667
33673
33725
33779
33812
33822
33982
34010
34017
34030
34043
34157
34158
34160
34214
34219
34228
34248
34267
34296
34380
34451
34570
34573
34585
34725
34764
34777
34902
34967
35011
35087
35091
35172
35177
35258
35313
35351
35353
35399
35534
35542
35617
35626
35829
35884
35920
35935
35970
36007
36065
36083
36086
36137
36176
36187
36212
36258
36289
36317
36377
36460
36579
36639
36653
36666
36703
36779
36912
36928
37005
37031
37121
37152
37165
37169
37220
37273
37426
37475
37480
37501
37503
37510
37601
37616
37622
37669
37679
37692
37698
37763
37821
37823
37881
37948
37956
38164
38167
38254
38294
38317
38375
38440
38464
38530
38555
38950
38977
39164
39242
39289
39348
39432
39478
39573
39647
39668
39729
39744
39752
39782
39801
39813
39860
39885
39938
39952
40014
40042
40224
40233
40285
40337
40362
40409
40432
40480
40532
40586
40649
40677
40758
40810
40837
40865
40868
40915
41009
41231
41260
41282
41353
41398
41454
41464
41496
41535
41536
41575
41675
41706
41749
41793
41798
41844
41867
41920
41978
42070
42081
42099
42211
42231
42364
42379
42384
42403
42425
42463
42505
42546
42628
42630
42650
42668
42813
42900
42989
43021
43037
43082
43091
43151
43155
43188
43243
43247
43285
43298
43328
43375
43406
43552
43587
43611
43636
43695
43772
43812
43896
43903
44044
44049
44103
44207
44310
44312
44391
44395
44467
44485
44508
44673
44674
44679
44756
44894
44934
45072
45076
45119
00021
00027
00130
00211
00325
00395
00412
00476
00551
00697
00821
00832
00910
00975
01037
01198
01384
01420
01427
01434
01502
01572
01744
01764
01769
01904
02387
02458
02543
02603
02731
02806
02856
02951
02977
03038
03065
03089
03208
03283
03326
03422
03458
03466
03532
03626
03666
03853
03903
03919
03939
04008
04050
04076
04129
04133
04154
04201
04277
04423
04625
04758
04771
04924
04998
05028
05030
05120
05134
05315
05344
05463
05477
05522
05526
05600
05648
05662
05685
05689
05707
05793
05796
05859
05903
05948
06040
06092
06099
06117
06163
06236
06252
06438
06460
06484
06488
06641
06682
06728
06810
06897
06971
06975
07005
07017
07106
07146
07248
07320
07358
07447
07461
07463
07471
07598
07713
07760
07768
07862
08053
08068
08192
08214
08235
08327
08391
08444
08482
08544
08587
08737
08745
08885
09000
09077
09116
09126
09157
09209
09289
09488
09537
09681
09690
09920
09948
09964
09979
10231
10236
10288
10311
10325
10358
10488
10495
10504
10843
10907
10934
10947
11221
11224
11247
11261
11303
11342
11388
11429
11465
11466
11504
11581
11808
11830
11842
11930
12005
12013
12035
12113
12136
12194
12205
12211
12316
12388
12415
12495
12598
12731
12733
12758
12785
12919
13113
13133
13234
13341
13351
13432
13447
13531
13552
13806
13915
13970
14078
14094
14208
14221
14257
14395
14416
14432
14459
14534
14542
14558
14568
14643
14648
14711
14789
14795
14826
15015
15103
15113
15169
15244
15254
15320
15470
15559
15563
15687
15853
15902
15913
15924
16013
16037
16155
16160
16172
16244
16248
16365
16378
16461
16474
16552
16703
16709
16761
16883
16908
16981
17122
17225
17230
17399
17419
17585
17592
17761
17785
17798
17814
17855
17869
17907
17934
17976
18038
18138
18213
18421
18431
18568
18581
18591
18605
18751
18881
18886
18969
18989
19022
19111
19137
19252
19435
19527
19611
19699
19751
19864
20010
20055
20075
20188
20189
20242
20300
20347
20391
20586
20773
20800
20809
20980
21124
21143
21164
21323
21349
21392
21397
21573
21696
21754
21765
21872
21923
21996
22050
22160
22349
22441
22578
22632
22641
22655
22669
22694
22726
22740
22850
23036
23070
23077
23082
23153
23310
23350
23390
23400
23427
23460
23519
23716
23742
23786
23787
23815
23959
24003
24028
24070
24083
24137
24148
24190
24231
24348
24361
24530
24581
24678
24938
24975
24989
25141
25146
25182
25256
25305
25321
25345
25447
25448
25450
25511
25516
25561
25626
25641
25683
25743
25754
25774
25838
25964
25980
26100
26126
26258
26267
26362
26375
26423
26511
26533
26584
26622
26636
26717
26764
26872
26895
27053
27123
27184
27252
27273
27311
27431
27438
27447
27478
27563
27593
27723
27884
27894
27913
27932
27988
27991
28059
28067
28134
28154
28203
28315
28335
28343
28358
28440
28572
28705
28879
28896
28993
29032
29049
29205
29265
29279
29300
29342
29417
29455
29470
29507
29606
29622
29719
29754
29778
29812
29924
29965
29990
30010
30044
30175
30200
30288
30331
30619
30736
30889
30894
30930
31108
31226
31366
31384
31390
31544
31558
31664
31693
32072
32184
32227
32302
32311
32332
32423
32424
32429
32471
32472
32753
32765
32800
32850
33036
33070
33087
33167
33171
33181
33210
33222
33243
33294
33317
33389
33414
33417
33421
33501
33741
33847
33880
33984
33995
34124
34207
34261
34373
34378
34430
34443
34503
34504
34520
34535
34556
34613
34651
34652
34699
34736
34822
34848
34887
35005
35016
35034
35051
35072
35074
35201
35202
35243
35287
35330
35416
35492
35556
35664
35913
35938
35941
36050
36153
36240
36261
36379
36409
36446
36455
36475
36501
36616
36676
36714
36726
36749
36754
36909
37080
37160
37163
37205
37341
37395
37592
37615
37626
37632
37643
37664
37729
37731
37740
37747
37771
37773
37788
37800
37849
37857
37884
37914
37969
37995
38110
38170
38203
38309
38439
38461
38463
38580
38693
38708
38730
38817
39044
39105
39325
39335
39462
39500
39572
39685
39711
39738
39845
39847
39876
39951
39960
39982
39997
40054
40205
40298
40355
40377
40506
40555
40573
40651
40680
40709
40756
40808
40844
40852
40861
40916
40923
40973
41003
41055
41057
41065
41087
41090
41174
41207
41277
41368
41406
41487
41490
41557
41686
41862
41889
41894
41907
41910
41913
41928
41936
42027
42230
42249
42310
42341
42407
42497
42522
42544
42548
42600
42739
42770
42804
42871
42938
42942
42968
42971
42994
43023
43043
43084
43127
43157
43195
43234
43409
43480
43501
43531
43588
43621
43645
43672
43719
43811
43844
43941
44006
44211
44277
44299
44356
44522
44594
44604
44636
44688
44690
44745
44785
44820
44927
44942
45069
00285
00314
00324
00378
00417
00564
00737
00860
00978
01013
01180
01237
01260
01389
01392
01467
01578
01584
01762
01908
01945
01963
02004
02019
02257
02329
02402
02432
02522
02540
02589
02625
02746
02940
03034
03077
03119
03188
03202
03667
03876
03892
04229
04289
04312
04385
04483
04493
04514
04540
04552
04682
04840
04929
04942
04999
05138
05204
05393
05725
06032
06179
06257
06342
06678
07142
07264
07465
07515
07612
07819
07899
07939
07942
07950
08007
08016
08227
08249
08571
08735
08874
09167
09346
09525
09626
09752
09784
09819
09828
09981
09992
10006
10051
10190
10211
10244
10247
10298
10340
10486
10641
10700
10763
10812
10826
10831
11052
11408
11443
11464
11511
11565
11633
11655
12071
12151
12365
12403
12851
12924
12972
12977
13168
13398
13466
14036
14039
14124
14139
14158
14161
14182
14188
14198
14228
14322
14366
14529
14599
14689
14796
14811
14905
15026
15289
15418
15454
15458
15527
15612
15627
15773
15837
15917
16290
16397
16449
16524
16535
16677
16725
16800
16835
16906
16990
16995
17026
17037
17066
17127
17242
17315
17624
17633
18235
18303
18349
18442
18488
18537
18615
18623
18633
18639
18644
18658
18716
19309
19883
20090
20114
20301
20610
20676
20727
20798
20821
21370
21422
21507
21524
21784
21890
21920
21993
22115
22130
22402
22526
22545
22589
22600
22686
22731
22783
22857
22964
22971
23039
23123
23147
23198
23199
23259
23291
23322
23406
23410
23515
23641
23651
23669
23865
23983
24018
24022
24037
24184
24268
24374
24379
24417
24472
24895
24977
25087
25113
25119
25223
25382
25389
25474
25625
25680
25753
25898
25925
26033
26183
26214
26292
26312
26321
26332
26413
26414
26564
26664
26806
26831
26921
27010
27100
27148
27185
27333
27738
27775
27786
27905
27967
27977
28170
28253
28323
28471
28750
28801
28856
28922
28985
29008
29059
29345
29383
29513
29541
29562
29599
29746
29787
29803
30101
30127
30154
30186
30257
30294
30322
30366
30386
30490
30522
30545
30588
30632
30903
31063
31427
31527
31540
31555
31578
31662
31813
31831
31915
31968
32015
32071
32177
32396
32398
32442
32486
32522
32671
32676
32825
32853
32946
33115
33269
33319
33459
33623
33651
33675
33737
33947
33985
34013
34128
34149
34403
34409
34416
34436
34444
34467
34564
34648
34663
34692
34742
34785
34808
35041
35079
35115
35140
35182
35507
35541
35694
35788
35876
36006
36120
36198
36301
36342
36351
36378
36445
36641
36670
36716
37255
37413
37636
37641
38257
38441
38507
38638
38891
39082
39162
39198
39387
39473
39674
39688
40064
40344
40404
40759
40815
40817
40873
40892
40893
40931
40974
41049
41391
41422
41449
41744
41993
41996
42067
42320
42431
42507
42593
42621
42686
42782
42831
42869
42912
42945
42956
43100
43429
43536
43706
43730
43848
43880
44475
44687
44827
45098
45109
00110
00366
00501
00652
00916
01002
01128
01348
01354
01504
01565
01649
01685
01708
01832
01833
01914
01981
02190
02461
02726
02758
02771
02873
03005
03181
03254
03274
03312
03709
03898
04205
04453
04534
04557
04691
04722
04728
04876
04979
05054
05095
05317
05425
05544
05576
05861
05921
06081
06361
06375
06382
06437
06472
06478
06517
06551
06625
06815
06915
06961
06985
06992
07057
07148
07177
07429
07442
07645
07772
07790
07836
08006
08021
08102
08244
08292
08716
08816
08863
08930
08958
09018
09220
09465
09636
09715
09824
09842
10111
10116
10536
10546
10729
10849
11236
11351
11496
11582
11606
11615
11763
11939
11946
11994
12069
12115
12184
12311
12392
12405
12596
12799
12856
12883
12945
13022
13052
13400
13402
13657
13715
13731
13734
13849
14005
14145
14351
14405
14427
14451
14544
14565
14575
14593
14644
14755
14880
14914
15011
15084
15106
15174
15297
15417
15425
15449
15586
15596
15701
15720
15744
15760
15959
16015
16228
16342
16493
16586
16692
16737
16850
16851
16852
16959
16997
17004
17205
17501
17536
17629
17809
17941
18503
18564
18805
18902
19393
19558
19572
19802
20059
20092
20282
20409
20744
20894
21115
21214
21274
21304
21606
21692
21844
22152
22670
22687
22827
22975
23008
23029
23144
23197
23329
23373
23386
23667
23886
23938
24017
24152
24243
24298
24372
24689
24697
24872
24913
25022
25064
25401
25424
25438
25467
25521
25544
25549
25682
25684
25740
25926
25963
25979
26404
26412
26520
26941
27276
27355
27858
27885
28012
28050
28052
28252
28282
28494
28513
28601
28760
28769
28981
29096
29105
29107
29131
29271
29308
29441
29472
29515
29758
29831
30292
30310
30513
30591
31032
31137
31457
31476
31577
31579
31631
31676
31819
31879
32010
32189
32245
32341
32349
32721
32732
33138
33178
33235
33308
33450
33885
33990
34222
34337
34485
34996
35371
35391
35466
35468
35619
35634
35784
35866
35870
36037
36074
36434
36629
36651
36805
37213
37236
37345
37606
37706
37992
38145
38234
38462
38663
38753
39171
39356
39388
39543
39681
39704
39765
39870
39970
40106
40195
40401
40455
40567
40647
40657
40748
40864
41161
41331
41383
41546
41574
41884
41895
41914
41972
42040
42068
42075
42121
42300
42520
42530
42631
42662
42711
42714
42933
43034
43092
43216
43220
43269
43595
43665
43684
44052
44232
44519
44909
44940
00055
00128
00228
00277
00331
00455
00487
00654
00689
00967
00988
01007
01009
01238
01290
01303
01435
01575
01600
01663
01675
01860
02055
02067
02194
02197
02385
02556
02605
02660
02778
02810
02968
02972
03111
03118
03121
03184
03516
03583
03825
03851
03861
03882
03921
03987
04250
04381
04460
04487
04630
04692
04696
05083
05306
05372
05394
05532
05542
05630
05661
05700
05741
05931
05951
05990
06003
06060
06065
06113
06190
06299
06426
06506
06531
06587
06634
06670
06803
06831
06916
07064
07091
07157
07203
07274
07327
07487
07589
07667
07764
07846
07864
07949
08051
08114
08123
08321
08325
08392
08448
08513
08562
08789
08840
09008
09066
09125
09141
09188
09266
09438
09584
09705
10040
10074
10098
10104
10191
10252
10534
10538
10556
10599
10623
10715
10721
10786
11095
11422
11427
11544
11578
11746
11753
11769
11814
12121
12257
12369
12397
12407
12604
12631
12640
12657
12778
12980
13029
13119
13170
13189
13194
13259
13387
13397
13499
13519
13577
14204
14328
14344
14369
14384
14580
14609
14895
15006
15040
15146
15303
15427
15430
15639
15674
15706
15751
15806
15888
16038
16287
16323
16346
16377
16628
16845
16857
16901
16993
17019
17136
17276
17311
17405
17440
17485
17503
17559
17658
17662
17963
17977
17981
18115
18210
18256
18286
18300
18327
18330
18371
18406
18416
18447
18468
18523
18575
18730
18820
18843
19062
19135
19174
19344
19348
19386
19432
19433
19485
19601
19650
19762
19839
19851
19879
19969
20020
20150
20225
20425
20544
20692
20751
20796
20801
20851
21050
21089
21181
21212
21227
21233
21255
21352
21372
21463
21739
21835
22061
22084
22098
22172
22285
22302
22365
22443
22463
22561
22675
22790
22879
22887
22903
23064
23214
23240
23369
23762
23814
23824
23831
23889
23996
24125
24233
24340
24435
24436
24500
24661
24686
24762
24814
24908
25104
25207
25311
25342
25356
25370
25414
25498
25591
25592
25633
25731
25742
25744
25804
26042
26048
26094
26172
26246
26276
26294
26313
26340
26474
26490
26509
26541
26550
26589
26598
26601
26695
26726
26977
27193
27497
27731
27931
27964
28039
28098
28119
28123
28251
28292
28469
28484
28503
28552
28746
28853
28864
29051
29073
29086
29124
29169
29259
29406
29566
29620
29653
29813
29857
29864
30202
30354
30406
30596
30695
30818
31043
31135
31312
31731
31820
32024
32079
32257
32402
32410
32474
32532
32710
32771
32845
33029
33545
33554
33680
33713
33764
33778
33851
33915
33938
34075
34117
34339
34368
34423
34464
34479
34490
34521
34720
34739
34751
34753
34828
34962
35090
35336
35343
35380
35615
35711
35747
35816
35899
35910
35926
36064
36081
36186
36299
36390
36732
36797
36870
36875
36960
36990
36996
37065
37214
37217
37221
37360
37416
37547
37628
37640
37682
37736
37752
37873
37875
37934
38012
38041
38074
38180
38222
38337
38356
38395
38414
38609
38720
38736
39075
39129
39233
39427
39586
39638
39916
39980
39993
40025
40062
40125
40214
40228
40261
40266
40326
40446
40487
40713
40897
40929
40941
40975
41069
41169
41175
41240
41520
41526
41681
41693
41772
41985
42055
42112
42114
42153
42194
42228
42359
42362
42375
42715
42811
42858
42962
43056
43075
43085
43233
43252
43291
43303
43346
43370
43462
43529
43803
43968
44208
44238
44245
44363
44381
44385
44442
44480
44589
44677
44757
44854
44933
44944
00149
00363
00401
00451
00454
00570
00640
00721
00801
00812
00996
01039
01048
01068
01077
01139
01160
01240
01254
01267
01320
01355
01394
01499
01540
01546
01596
01713
01935
02136
02172
02284
02398
02399
02411
02433
02438
02643
02703
02820
02876
03006
03041
03177
03220
03239
03250
03282
03310
03393
03498
03569
03687
03716
03760
04025
04039
04083
04143
04437
04547
04658
04717
05021
05047
05053
05115
05284
05353
05400
05482
05504
05590
05660
05736
05759
05833
05869
05884
05953
05991
06041
06068
06138
06230
06245
06385
06398
06424
07072
07131
07376
07480
07492
07668
07675
07726
07837
07869
08039
08072
08130
08290
08453
08603
08622
08638
08804
09230
09265
09364
09409
09431
09559
09716
09950
10002
10115
10250
10251
10290
10302
10469
10666
10680
10850
10924
10985
10986
11029
11107
11217
11255
11286
11357
11397
11423
11435
11526
11597
11740
11754
11813
11884
11944
11960
12026
12034
12058
12554
12591
12683
12736
12777
12793
12842
12916
12964
13063
13280
13339
13417
13461
13541
13614
13787
13810
14034
14062
14164
14324
14338
14573
14696
14728
14756
15342
15344
15622
15623
15631
15721
15833
15921
16138
16369
16609
16669
16684
16724
16732
16780
16784
16814
16829
16943
16976
17086
17218
17233
17234
17245
17288
17413
17500
17509
17561
17732
17744
17780
17964
18049
18105
18137
18151
18182
18203
18240
18308
18467
18487
18495
18514
18538
18689
18755
18800
18808
18819
18898
19084
19091
19267
19374
19389
19395
19420
19480
19613
19726
19786
19856
19897
20039
20041
20101
20287
20290
20319
20500
20626
20754
20853
20970
21102
21123
21131
21171
21248
21249
21270
21280
21740
21907
21936
22138
22195
22331
22417
22477
22749
22801
22940
22951
23004
23118
23173
23178
23457
23503
23542
23545
23566
23625
23759
23761
23791
23939
23958
23998
24103
24129
24259
24410
24769
24837
24863
24907
24911
24933
25062
25067
25073
25126
25204
25231
25319
25336
25443
25520
25573
25598
25651
25780
25829
25851
25931
25945
26095
26132
26270
26345
26431
26485
26486
26591
26660
26705
26725
26988
27014
27059
27072
27286
27296
27308
27315
27464
27500
27658
27733
27735
27740
27877
27992
28081
28082
28100
28334
28340
28489
28495
28747
28874
28890
29123
29237
29313
29329
29394
29395
29531
29603
29714
29756
29852
30068
30087
30188
30289
30334
30449
30453
30535
30560
30618
30684
30822
30825
30841
30859
30978
31120
31192
31195
31218
31275
31292
31305
31566
31615
31617
31797
31869
31921
31954
31975
31982
31990
32068
32154
32168
32170
32319
32334
32357
32374
32405
32595
32598
32689
32884
32934
33032
33034
33262
33364
33482
33484
33783
33787
33887
33910
33950
34007
34026
34041
34073
34153
34179
34185
34187
34194
34237
34410
34439
34469
34486
34522
34607
34623
34737
34912
34946
34980
35097
35249
35315
35321
35487
35554
35757
35789
35865
35922
36024
36082
36084
36101
36117
36327
36354
36372
36481
36507
36940
36943
37038
37074
37077
37123
37362
37367
37478
37652
37653
37697
37735
37834
37936
37974
37986
38090
38141
38158
38238
38290
38326
38596
38613
38842
38924
39041
39273
39278
39330
39442
39456
39457
39563
39601
39622
39724
39749
39855
39918
40094
40194
40282
40389
40427
40438
40479
40483
40497
40862
40959
41046
41048
41073
41150
41198
41377
41384
41401
41668
41725
41766
41980
41988
42109
42158
42191
42201
42262
42263
42588
42633
42659
42833
43045
43204
43207
43293
43376
43470
43635
43648
43675
43958
44154
44252
44388
44427
44444
44548
44733
44825
44859
44870
45036
00137
00207
00213
00243
00320
00446
00494
00875
01004
01041
01060
01064
01081
01084
01115
01163
01270
01285
01366
01571
01636
01665
01688
01717
01773
01803
01823
01834
01858
02005
02026
02037
02065
02139
02141
02265
02304
02344
02423
02473
02588
02594
02701
02823
02851
02900
03130
03247
03323
03416
03437
03482
03564
03601
03761
03765
03831
03863
03918
03929
03946
03963
03975
04022
04062
04093
04160
04192
04228
04238
04285
04325
04376
04499
04531
04632
04671
04872
04969
05006
05154
05177
05270
05416
05476
05483
05569
05762
05789
05813
05917
05929
06009
06339
06350
06485
06515
06537
06965
06984
07010
07040
07135
07247
07393
07484
07488
07519
07561
07563
07603
07730
07773
07776
07879
07957
08011
08031
08133
08142
08196
08228
08358
08514
08515
08521
08617
08637
08644
08673
08692
08835
08890
08908
08981
08998
09256
09264
09321
09354
09448
09479
09549
09583
09655
09664
09669
09701
09730
09764
09798
09814
09985
10067
10228
10282
10296
10409
10588
10598
10613
10656
10800
10870
10942
11064
11090
11112
11135
11239
11260
11311
11390
11401
11480
11539
11580
11681
11768
11792
11825
11846
11851
11957
11974
11983
11986
12107
12191
12224
12283
12322
12401
12421
12425
12497
12548
12560
12593
12595
12829
12845
12914
12938
12996
13092
13180
13192
13197
13250
13436
13446
13530
13596
13670
13746
13786
13791
13815
13882
13932
14027
14068
14126
14162
14174
14203
14302
14317
14410
14435
14556
14562
14714
14887
14908
14963
15023
15173
15176
15190
15285
15414
15429
15457
15542
15549
15555
15564
15780
15879
15983
15990
16012
16017
16044
16054
16104
16127
16136
16141
16352
16366
16875
17068
17102
17281
17312
17335
17449
17455
17473
17506
17531
17600
17641
17660
17766
17782
17800
17803
17834
18005
18346
18393
18450
18472
18484
18524
18617
18636
18677
18695
18760
18763
18778
18842
19117
19146
19155
19187
19232
19284
19302
19336
19507
19863
19882
20203
20286
20291
20366
20423
20446
20484
20502
20539
20774
20948
21244
21308
21350
21395
21399
21593
21687
21708
21718
21818
21857
22015
22102
22143
22197
22227
22366
22380
22411
22550
22551
22563
22590
22617
22793
22923
22930
23005
23066
23228
23260
23280
23307
23512
23521
23549
23554
23573
23590
23694
23903
23948
24043
24086
24120
24134
24145
24248
24347
24352
24400
24443
24517
24559
24596
24742
24829
24893
24909
24961
25028
25045
25071
25153
25185
25202
25269
25277
25282
25291
25294
25352
25475
25482
25522
25550
25576
25613
25628
25712
25717
25798
25825
25891
26112
26138
26169
26170
26231
26255
26429
26588
26625
26635
26686
26706
26771
26790
26865
27111
27135
27231
27259
27266
27290
27379
27415
27427
27435
27512
27539
27567
27619
27623
27632
27673
27725
27782
27801
27835
27946
28273
28309
28372
28479
28487
28547
28568
28608
28647
28654
28791
28870
28987
28988
29040
29093
29119
29129
29173
29243
29401
29519
29586
29621
29638
29663
29679
29684
29696
29814
29845
29977
30054
30063
30149
30165
30271
30282
30361
30390
30536
30557
30564
30582
30592
30842
30861
31000
31052
31141
31181
31287
31328
31343
31371
31505
31811
31828
31900
31914
31992
32124
32196
32199
32272
32370
32433
32526
32528
32531
32542
32659
32713
32799
32833
32917
33117
33283
33312
33340
33404
33424
33485
33544
33595
33700
33810
33852
33854
33946
34018
34264
34418
34509
34588
34634
34915
35001
35048
35363
35398
35524
35527
35608
35668
35799
35804
35930
35952
35997
36011
36141
36166
36380
36411
36473
36605
36644
36646
36768
36800
36816
36911
36961
37174
37369
37375
37422
37570
37658
37839
37888
37954
37979
38075
38085
38190
38219
38232
38261
38393
38569
38570
38711
38726
38729
38731
38767
38798
38813
38854
38907
38926
38961
39032
39090
39168
39197
39215
39241
39249
39279
39362
39389
39503
39512
39521
39660
39902
40037
40040
40063
40084
40098
40156
40269
40289
40299
40417
40488
40535
40582
40615
40637
40729
40792
40856
40932
41104
41290
41789
41872
42093
42176
42196
42499
42583
42677
42707
42765
42855
42903
42991
43051
43074
43190
43224
43358
43422
43544
43649
43671
43747
43759
43766
43783
43855
43936
44062
44067
44075
44136
44149
44167
44229
44343
44348
44397
44532
44564
44660
44670
44779
44812
44902
44978
44990
45090
00473
00661
00663
00724
00830
00905
00966
01236
01468
01517
01755
01848
01853
01950
02000
02176
02368
02497
02521
02637
02665
02673
02682
02686
02752
02964
03019
03025
03036
03087
03136
03183
03229
03287
03338
03527
03614
03783
03915
04055
04138
04175
04222
04243
04332
04482
04488
04899
05321
05374
05460
05703
05773
05788
05827
06115
06121
06462
06651
06823
06899
06962
06968
07007
07020
07120
07188
07356
07495
07588
07740
07811
08000
08834
09263
09280
09873
09939
10733
10906
10956
10978
11160
11205
11322
11719
11888
12021
12263
12294
12547
12654
12874
12879
13126
13162
13227
13473
13517
13626
13661
13698
13770
13836
13907
13982
14021
14066
14187
14235
14288
14390
14658
14667
14687
14838
14939
15047
15117
15178
15265
15426
15624
15630
15655
15779
15826
16076
16084
16416
16434
16455
16559
16565
16688
16694
16860
17064
17099
17180
17334
17387
17409
17486
17742
17753
17852
17918
18217
18253
18417
18459
18673
18693
18810
18923
18928
18964
19063
19244
19274
19791
19978
20004
20153
20267
20411
20424
20454
20495
20559
20759
20887
20888
21236
21271
21282
21298
21680
21764
21836
21915
21953
22035
22208
22304
22373
22468
22530
22612
22711
22719
22859
22889
22892
22954
23013
23053
23253
23442
23518
23561
23621
23741
23798
23931
24052
24170
24216
24287
24335
24366
24567
24666
24726
24739
24782
24808
25115
25220
25285
25426
25479
25577
25634
25770
25901
26060
26154
26225
26239
26240
26286
26491
26618
26639
26688
26691
26697
26708
26926
27134
27175
27236
27288
27323
27349
27389
27405
27482
27536
27560
27585
27630
27653
27683
27764
27827
27840
27936
27979
28205
28208
28211
28218
28220
28267
28312
28352
28390
28452
28607
28612
28614
28716
29186
29330
29601
29694
29699
29879
30141
30227
30344
30444
30742
30986
31009
31070
31148
31187
31535
31559
31564
31595
31717
31758
31977
32256
32403
33245
33246
33454
33475
33506
33516
33533
33662
33678
33682
33858
34107
34110
34326
34328
34329
34727
34860
35050
35080
35083
35300
35465
35596
35738
35830
35968
36195
36280
36310
36596
36603
36623
36645
36898
37137
37153
37226
37308
37382
37443
37511
37691
37868
37882
37928
38030
38047
38265
38306
38425
38655
38672
38796
39234
39247
39381
39437
39536
39557
39606
39670
39948
40186
40396
40485
40701
40723
41178
41235
41287
41311
41418
41635
41664
41877
42113
42206
42481
42690
42747
42808
42924
42952
43147
43172
43189
43202
43284
43361
43384
43425
44036
44142
44448
44516
44593
44949
45092
45114
00020
00069
00182
00384
00550
00552
00619
00665
00804
00862
01111
01122
01141
01169
01321
01567
01691
01940
02185
02297
02470
02582
02646
02650
02689
02750
02858
02895
02987
02996
03052
03165
03359
03368
03431
03499
03774
03777
03954
04532
04690
04835
04841
04974
05011
05020
05040
05300
05577
05802
05858
05876
06108
06140
06529
06680
06687
06711
06749
06783
06930
07090
07182
07234
07268
07277
07412
07490
07512
07544
07624
07706
07775
07877
07910
07965
08106
08157
08163
08193
08276
08295
08423
08462
08766
08866
09015
09168
09261
09367
09482
09576
09671
10143
10146
10368
10436
10566
10719
10936
11249
11317
11391
11430
11507
11534
11545
11648
11673
11853
11858
11877
12429
12568
12650
12694
12769
12801
12925
12944
13084
13128
13167
13448
13520
13529
13582
13643
13694
13840
13949
13950
14035
14291
14396
14408
14694
14713
15109
15366
15615
15881
15892
15935
16003
16120
16292
16341
16347
16357
16402
16477
16595
16844
16900
16969
16983
17081
17115
17151
17222
17244
17249
17448
17520
17677
17729
17801
18023
18052
18109
18149
18375
18384
18403
18407
18418
18768
18807
18974
19094
19114
19115
19228
19471
19946
20082
20113
20125
20216
20868
21009
21224
21299
21470
21602
21697
21737
21840
21952
21963
22246
22303
22343
22372
22513
22646
22652
22779
22905
22925
22963
23071
23267
23358
23374
23433
23448
23463
23527
23593
23630
23668
23797
23841
24588
24607
24765
25003
25059
25082
25166
25210
25279
25341
25346
25478
25571
25755
25862
25943
26046
26173
26178
26201
26243
26304
26529
26640
26677
26743
26856
27029
27125
27385
27507
27524
27615
27668
27774
27781
27871
28003
28152
28274
28394
28488
28493
28517
28559
28770
28775
28974
28986
29000
29021
29038
29224
29526
29557
29592
29611
29680
29850
30352
30388
30488
30563
30617
30623
30655
30666
30765
30997
31056
31074
31406
31506
31701
31886
31943
31978
32293
32389
32400
32415
32567
32663
32716
32772
32897
33301
33465
33511
33547
33636
33752
33833
33853
33909
34169
34217
34350
34417
34499
34658
34768
34796
34818
34863
34927
34955
35055
35173
35224
35347
35385
35460
35506
35531
35599
35674
35699
35715
35911
36098
36129
36332
36393
36463
36469
36562
36573
36664
36777
36840
36860
36874
37115
37159
37168
37231
37258
37361
37396
37505
37566
37609
37904
38465
38698
38944
38967
39145
39298
39359
39520
39537
39589
39699
39743
39857
39883
39932
40027
40517
40551
40570
40900
41007
41039
41172
41268
41312
41564
41626
41704
41732
41886
41961
42009
42094
42164
42283
42284
42287
42319
42441
42645
42733
42976
43209
43240
43244
43314
43327
43332
43355
43445
43495
43951
44087
44168
44377
44409
44498
44573
44650
44912
45097
00046
00203
00381
00441
00488
00499
01248
01632
01643
01674
01930
01969
01994
02192
02222
02276
02287
02292
02359
02383
02415
02482
02483
02487
02577
02601
02755
02970
03067
03093
03172
03493
03686
03748
03967
03997
04225
04306
04392
04501
04590
04731
05102
05195
05219
05337
05356
05413
05437
05490
05608
05678
05697
05749
05791
06647
06673
06747
06849
06861
06907
06976
07193
07240
07278
07435
07443
07498
07557
07636
07749
07761
07808
07876
07925
07994
08074
08147
08177
08204
08280
08510
08824
08882
09137
09194
09378
09385
09577
09646
09742
09761
09834
09875
10121
10276
10356
10417
10511
10653
10742
10819
10841
10938
10949
11207
11214
11294
11300
11349
11428
11446
11471
11475
11586
11720
11800
11892
11913
11951
12116
12535
12539
12572
12576
12707
12968
13125
13182
13217
13225
13408
13442
13602
13821
13845
13946
14056
14318
14379
14475
14603
14662
14745
15230
15255
15276
15333
15392
15548
15610
15769
15824
15866
15869
15894
16006
16045
16132
16135
16224
16229
16247
16291
16432
16497
16640
16699
16727
16729
16821
16904
16912
17163
17185
17196
17213
17304
17318
17337
17403
17406
17465
17532
17736
17822
17824
17827
17839
17848
17978
18071
18074
18195
18298
18334
18373
18558
18649
18943
18944
18965
19028
19047
19392
19464
19532
19896
20025
20078
20253
20258
20276
20379
20389
20604
20634
20646
20674
20702
20764
20793
21074
21155
21353
21521
21609
21763
22225
22418
22461
22597
22629
22723
22741
22753
22855
22881
22915
23048
23094
23103
23152
23161
23194
23290
23595
23619
23828
23856
23890
23921
23990
24119
24229
24256
24408
24413
24428
24441
24691
24693
24698
24702
24843
24898
25002
25014
25043
25181
25211
25350
25388
25496
25648
25884
25930
26322
26354
26545
26765
26792
26836
26839
26853
26863
27018
27222
27487
27790
27917
28044
28141
28143
28191
28286
28289
28561
28644
28878
29018
29142
29164
29309
29419
29447
29594
29595
29625
29649
29724
29773
29783
29799
30035
30196
30223
30245
30273
30324
30332
30398
30514
30648
30747
30792
31005
31042
31189
31193
31219
31220
31458
31463
31490
31594
31690
31721
31742
31940
32019
32026
32229
32235
32479
32573
32965
33047
33140
33183
33372
33391
33402
33413
33538
33596
33838
33979
33991
34023
34025
34097
34411
34431
34468
34580
34582
34584
34601
34624
34668
34814
34896
35457
35497
35605
35825
35893
35947
35950
36189
36331
36636
36738
36907
36949
37035
37061
37126
37326
37420
37467
37551
37673
37690
37745
37894
38035
38153
38373
38387
38547
38548
38659
38741
38771
38822
38847
38943
39076
39079
39179
39181
39239
39244
39464
39626
39760
39767
39800
39810
39983
40082
40088
40253
40267
40290
40310
40314
40359
40379
40384
40462
40561
40599
40650
40719
40763
40772
40787
40846
41042
41117
41166
41256
41559
41662
41666
41847
41909
42047
42091
42250
42480
42805
42890
42919
42969
43313
43363
43382
43396
43545
43745
43748
43755
43765
44024
44073
44090
44187
44721
44748
44810
44816
44980
45063
00542
00579
00610
00611
00829
00945
00981
01044
01098
01153
01222
01258
01352
01407
01606
01737
01739
01775
01825
02015
02119
02252
02300
02348
02356
02358
02390
02584
02848
02871
02913
03001
03110
03302
03492
03611
03619
03916
04177
04234
04528
04542
04737
04747
04769
04834
04854
04949
04959
05037
05045
05067
05491
05580
05696
05711
05719
05767
06073
06142
06198
06271
06500
06608
06694
06782
06868
07153
07194
07318
07368
07426
07459
07482
07528
07535
07540
07551
07560
07756
07842
07872
08055
08089
08091
08171
08182
08205
08230
08281
08299
08368
08405
08431
08476
08540
08542
08556
08580
08593
08628
08842
08878
08893
09014
09081
09257
09419
09487
09533
09612
09800
09926
09962
10080
10100
10240
10420
10605
10620
10708
10830
10939
11013
11124
11162
11469
11484
11508
11630
11651
11660
11924
11993
12009
12200
12277
12574
12690
12734
12864
13005
13012
13220
13282
13366
13465
13583
13678
13816
13839
13925
14153
14252
14281
14386
14499
14521
14837
14847
14940
15029
15105
15236
15387
15412
15438
15482
15552
16325
16410
16437
16488
16491
16682
16773
16778
16929
16950
17028
17090
17182
17510
17587
17588
17771
17924
18035
18135
18157
18180
18244
18323
18337
18362
18425
18438
18546
18602
18622
18653
18667
18771
19052
19171
19260
19328
19571
19583
19615
19633
20196
20259
20407
20445
20448
20467
20521
20765
20816
20950
20957
20974
21078
21118
21141
21262
21333
21380
21447
21500
21565
21711
21716
21755
21802
21842
21922
21965
22037
22093
22142
22254
22287
22301
22576
22635
22661
22803
22934
23107
23148
23206
23243
23285
23403
23420
23470
23577
23622
23674
23712
23714
24005
24012
24034
24271
24331
24373
24378
24388
24501
24737
24770
25101
25229
25537
25768
25852
25906
25923
25991
26084
26137
26289
26500
26649
26972
27152
27310
27316
27350
27492
27636
27753
27911
28041
28202
28232
28321
28346
28392
28410
28466
28496
28818
28972
29089
29289
29354
29361
29442
29495
29745
29899
29978
30016
30080
30133
30230
30243
30376
30567
30572
30936
31119
31161
31265
31327
31402
31403
31588
31597
31625
31798
31872
31941
32004
32092
32193
32325
32343
32705
32759
32803
32827
33079
33085
33147
33187
33224
33249
33328
33369
33436
33447
33543
33591
33610
33709
33747
33767
33769
33841
33917
33940
34000
34049
34077
34087
34191
34225
34270
34360
34539
34589
34680
34771
34787
34849
34880
34941
34945
34964
35130
35198
35359
35427
35475
35518
35546
35552
35569
35658
35822
35844
36352
36567
36878
36954
37113
37200
37215
37276
37585
37638
37683
37716
37908
37916
37951
38068
38126
38330
38428
38487
38510
38905
38993
39027
39101
39199
39221
39702
39785
39820
40024
40226
40456
40697
40727
40869
40984
41222
41247
41392
41497
41513
41580
41602
41639
41736
41878
41987
42020
42022
42037
42074
42666
42730
42737
42887
43076
43122
43193
43468
43624
43833
43887
43997
44068
44097
44213
44344
44487
44667
44850
44858
45011
00059
00101
00197
00216
00709
00817
00823
00885
00891
01069
01300
01365
01516
01543
01684
01790
01852
01916
02206
02227
02244
02272
02394
02401
02575
02753
02796
02828
02960
03020
03024
03066
03085
03153
03438
03491
03508
03755
03889
03894
03989
04142
04144
04265
04303
04435
04576
04615
04757
04779
04784
04789
04817
04973
04976
05165
05192
05360
05601
05612
05739
05814
05815
05843
05910
05924
05950
06023
06030
06075
06120
06353
06497
06533
06539
06725
06756
06759
06775
06847
06876
06898
07409
07430
07474
07486
07714
07940
08109
08111
08162
08165
08283
08311
08362
08404
08473
08487
08532
08630
08767
08812
08820
09240
09297
09443
09458
09553
09627
09662
09691
09743
09783
09802
09890
10031
10187
10209
10215
10299
10320
10333
10338
10383
10749
10754
10793
10821
10903
10918
10972
11038
11047
11063
11076
11155
11227
11259
11341
11403
11407
11459
11603
11654
11707
11797
11802
12031
12156
12168
12445
12449
12520
12579
12698
12752
12763
12878
12969
13066
13102
13201
13246
13291
13355
13388
13539
13869
14053
14247
14275
14442
14564
14630
14732
14794
14830
14840
14843
14860
14996
15050
15090
15172
15233
15250
15347
15411
15535
15550
15931
16039
16164
16495
16537
16571
16615
16660
16666
16680
16701
16768
16828
16834
16898
17105
17172
17236
17283
17635
17778
17999
18015
18087
18097
18148
18311
18427
18587
18663
18684
18726
18828
18855
19579
19597
19617
19656
19724
19772
19819
19922
19973
19985
20071
20392
20603
20749
20808
20918
20946
20964
21040
21200
21359
21555
21703
21813
21886
22044
22052
22124
22159
22213
22237
22385
22503
22647
22666
22693
22806
22870
22938
22965
22982
23100
23115
23273
23326
23351
23378
23416
23575
23637
23663
23806
23937
23971
24055
24267
24283
24376
24484
24694
24743
24766
24787
24997
25097
25150
25335
25415
25440
25933
25972
26017
26074
26193
26426
26447
26505
26653
26685
26870
26878
26918
27069
27240
27407
27445
27459
27476
27506
27792
27951
27987
28255
28397
28482
28531
28627
28753
28796
28953
29064
29327
29367
29372
29379
29880
29934
29981
29985
29995
30129
30131
30189
30469
30621
30663
30717
30780
30803
30816
30827
30881
31047
31064
31127
31378
31585
31905
31946
32032
32368
32611
32848
32940
33108
33477
33496
33735
33756
33863
34045
34295
34396
34476
34622
34792
34920
34972
35108
35268
35290
35386
35419
35511
35580
35588
35716
35780
35786
35836
35854
35873
35902
35951
36002
36012
36216
36296
36495
36529
36663
36764
36899
36985
37068
37098
37138
37195
37407
37508
37630
37778
37785
37998
38037
38125
38130
38131
38214
38307
38378
38494
38575
38582
38660
38697
38709
38718
38783
39030
39139
39489
39854
40001
40158
40188
40341
40390
40421
40465
40644
40791
40953
41253
41491
41653
41770
41951
42061
42223
42224
42315
42316
42324
42342
42385
42422
42565
42673
42728
42736
42738
42743
42762
42783
43107
43141
43336
43441
43483
43532
43794
43967
43969
44106
44158
44239
44305
44430
44502
44531
44804
44935
45064
45106
45164
01232
01625
01722
01867
01890
01998
02047
02559
02943
03051
03218
03320
03374
03538
03941
04048
04180
04902
05057
05064
05198
05297
05357
05520
05602
06024
06141
06425
06510
06998
07099
07380
07623
07961
08454
08596
08623
09276
09827
10103
10262
10492
10640
10704
11036
11302
11824
11929
12198
12260
12275
12396
12493
12592
12619
12753
12899
13071
13367
13573
13776
13868
13903
14089
14583
14870
14912
14932
14937
15991
16058
16743
17549
17668
18291
18452
18801
19043
19116
19488
19708
19736
20097
20563
21086
21176
21407
21811
21943
22256
22381
22407
22851
22955
23035
23196
23239
23526
23626
24219
24774
24827
25128
25286
25635
25733
25968
26027
27098
27211
27239
27677
27935
27985
28449
28635
29139
29168
29258
29384
29662
29798
29846
29914
30327
30391
30566
30849
30916
30933
31033
31149
31430
31547
31785
32133
32297
32337
32562
32797
32878
33049
33125
33427
33592
33931
33936
33937
33949
34310
34456
34726
34875
34988
35278
36125
36260
36592
36915
37490
38191
38216
38654
38673
38846
39318
39394
39453
39900
40192
40682
40699
40833
40949
41376
41396
41442
41479
41610
41643
41918
42255
42317
42570
42928
43230
44194
44248
44258
44398
44649
45083
45120
00028
00123
00562
00700
00743
01196
01673
01808
02174
02281
02878
02898
03210
03444
03507
03664
03726
03740
03751
03758
03762
03985
04561
04930
05056
05157
05160
05274
05531
05578
05639
05724
06082
06270
06408
06420
06523
06914
06937
07060
07088
07113
07170
07302
07538
07670
07752
07829
08132
08266
08387
08446
08524
08533
08575
08669
08783
08838
08982
09034
09092
09225
09315
09358
09390
09509
09739
09855
10048
10139
10297
10461
10485
10524
10707
11068
11069
11086
11230
11530
11805
11844
11976
12051
12228
12358
12443
12578
12701
12726
12814
12858
12949
13171
13206
13444
13533
13801
13997
14098
14106
14249
14581
14638
15010
15065
15096
15595
15784
15798
15839
15985
16018
16030
16312
16521
16661
16723
16753
17241
17319
17430
17431
17835
17860
18160
18191
18222
18440
18476
18543
18694
18936
18982
19230
19375
20399
20475
20529
20711
20795
20807
20866
21284
21476
21528
21742
22420
22562
22810
22820
22858
22978
22988
23166
23336
23487
23929
24046
24330
24397
24432
24580
24773
25117
25244
25487
25750
25954
26645
27490
27491
27626
27929
27949
28181
28228
28239
28324
28681
28827
28840
28880
28915
29004
29112
29197
29498
29537
29779
29873
30030
30367
30677
31027
31068
31204
31487
31659
31814
31824
31979
32023
32073
32102
32138
32160
32228
32434
32478
33026
33233
33259
33360
33509
33715
33960
34090
34096
34206
34277
34353
34445
34497
34595
34756
34783
34937
35138
35223
35245
35266
35358
35383
35548
35791
36060
36127
36428
36611
36770
36835
36905
36933
37106
37182
37219
37435
37870
37891
38127
38198
38359
38422
38544
38785
38814
38938
38970
39022
39039
39131
39416
39428
39936
40589
40774
40925
41228
41541
41605
41717
42001
42032
42340
42366
42408
42414
42848
42953
42972
43276
43609
43884
44209
44269
44509
44616
44776
44893
44984
45191
00187
00396
00449
00481
00572
00616
00941
01010
01149
01650
01854
01910
02027
02208
02371
02436
02539
02558
02661
02670
02699
02803
02833
02917
02962
03082
03133
03175
03503
03519
03730
03789
04364
04631
04659
04689
04697
04827
05103
05180
05294
05494
05551
05586
05591
05595
05878
05890
06069
06169
06243
06345
06384
06648
06722
06808
07039
07045
07159
07206
07222
07342
07344
07352
07469
07905
08044
08288
08687
08910
09114
09132
09476
09524
09589
09672
09899
09906
10010
10021
10085
10441
10484
11123
11547
11675
11734
11751
11961
11975
11979
12419
12447
12717
12863
12867
12962
13086
13312
13335
13405
13458
13526
13590
13755
13766
13862
14018
14041
14140
14190
14200
14388
14476
14550
14901
15056
15247
15261
15290
15677
16108
16121
16184
16246
16386
16543
16704
16805
16880
16930
17134
17243
17412
17469
17706
17893
17940
17984
18093
18117
18198
18320
18357
18569
18813
18951
19549
19610
19729
19993
20261
20763
20844
21021
21095
21117
21149
21207
21355
21379
21705
21707
21715
21731
21949
21956
21977
21991
22088
22239
22248
22357
22523
22593
22932
23026
23677
23993
24364
24414
24425
24511
24557
24637
24730
24779
24906
24915
24928
25103
25206
25243
25307
25629
25739
26233
26344
26358
26366
26477
26523
26568
26727
26835
26866
26934
27127
27129
27414
27551
27727
27768
27787
27817
27976
28053
28080
28174
28631
28637
28698
29115
29189
29336
29613
29897
30267
30607
30615
30690
30760
30896
30988
31167
31176
31200
31273
31459
31517
32042
32695
32781
32870
32901
33039
33202
33254
33347
33411
33740
34136
34256
34307
34364
34434
34766
34855
35021
35046
35103
35145
35292
35374
35401
35623
35778
35892
35969
36091
36196
36248
36371
36423
36429
36674
37053
37092
37237
37263
37621
37803
37818
37852
38048
38183
38224
38291
38656
38793
38849
39148
39257
39281
39526
40068
40153
40403
40431
40457
40558
40564
40639
40762
40871
40872
40907
40934
41145
41349
41596
41723
41808
41855
41968
42010
42208
42216
42292
42510
42547
42557
42595
42625
42777
42906
42979
43156
43516
43878
43974
44021
44041
44164
44181
44302
44446
44817
44946
45151
45157
45179
00642
00912
01033
01129
01158
01331
01367
01934
02028
02173
02236
02241
02439
02534
02546
02571
02727
02738
02941
02974
03079
03209
03331
03544
03655
03933
03948
04072
04207
04344
04526
04589
04628
04636
04725
04795
04915
05133
05229
05305
05359
05698
05714
05758
05893
06272
06289
06297
06434
06441
06550
06553
06579
06794
06865
07165
07314
07331
07336
07365
07483
07568
07729
07796
07820
07850
07977
08085
08166
08385
08426
08461
08725
08918
08922
08954
08986
09233
09235
09281
09400
09590
09592
09622
09703
09895
09940
10118
10331
10364
10516
10631
10665
10799
10840
10897
10926
11092
11340
11533
11693
11934
12092
12122
12251
12458
12459
12470
12536
12585
12615
12786
13000
13122
13248
13482
13489
13565
13725
14274
14331
14358
14503
14539
14553
14591
14605
14761
14764
14823
14854
15132
15286
15305
15325
15371
15423
15539
15589
15592
15776
15820
15830
15860
15937
15992
16010
16067
16131
16250
16301
16303
16310
16401
16470
16503
16611
16670
16698
16792
16885
16918
17018
17045
17165
17316
17477
17537
18200
18212
18340
18424
18590
19000
19015
19035
19093
19148
19170
19204
19242
19357
19474
19618
19647
19787
19792
19831
19907
19918
19964
20118
20232
20256
20369
20373
20421
20451
20524
20775
20825
20908
21007
21011
21019
21070
21205
21292
21448
21722
21992
22030
22042
22147
22297
22375
22496
22701
22739
22896
22989
23041
23363
23483
23723
23829
23852
23879
23906
24167
24301
24387
24391
24665
25007
25100
25130
25184
25261
25268
25375
25379
25425
25869
25874
26034
26061
26105
26232
26334
26436
26461
26549
26693
26696
26720
26833
26932
26967
27021
27108
27171
27179
27289
27368
27494
27530
27565
27648
27697
27734
27888
28090
28120
28126
28182
28258
28363
28533
28797
28819
28831
28903
28930
29014
29267
29393
29409
29482
29794
29920
30113
30148
30315
30323
30478
30498
30746
30752
30864
30873
31126
31165
31183
31230
31351
31362
31394
31605
31606
31647
31823
31949
32194
32280
32298
32318
32551
32585
32614
32633
32642
32708
32725
32836
32890
32895
32903
32923
33048
33055
33058
33410
33641
33777
33788
33961
33996
33999
34042
34059
34086
34114
34119
34288
34319
34346
34386
34481
34526
34544
34687
34732
34829
34844
34934
35054
35190
35275
35387
35409
35676
35758
35839
36482
36520
36542
36575
37024
37051
37059
37201
37253
37316
37708
37759
37826
37829
37913
38154
38217
38235
38603
38724
38863
39146
39245
39679
39751
39777
39812
39965
40118
40240
40268
40444
40460
40500
40688
40898
40966
41038
41062
41105
41133
41187
41245
41250
41264
41319
41343
41534
41655
41780
41841
41930
41932
41949
42139
42210
42251
42365
42551
42564
42609
42642
42985
43153
43173
43371
43471
43644
43685
43711
43743
43758
43865
43894
44134
44249
44260
44336
44384
44618
44661
44732
44781
00074
00292
00297
00299
00547
00623
00726
00779
00882
00977
01114
01123
01949
02002
02035
02100
02202
02342
02363
02386
02520
02620
02676
02725
02853
03260
03264
03344
03371
03427
03480
03487
03530
03541
03594
03731
03737
03744
03785
03884
04011
04032
04066
04126
04208
04231
04262
04342
04506
04525
04548
04597
04660
04773
04783
04987
05031
05078
05361
05540
05740
05870
05872
05971
05993
06036
06046
06091
06388
06428
06776
06896
06936
07195
07326
07355
07530
07751
07765
07769
07794
08234
08337
08474
08504
08696
08701
08713
08821
08858
09184
09193
09306
09333
09370
09473
09519
09543
09565
10130
10232
10243
10253
10264
10274
10300
10377
10407
10531
10559
10609
10874
10964
10969
11000
11053
11071
11079
11185
11187
11208
11398
11664
11900
11981
11989
12088
12134
12165
12288
12466
12498
12602
12672
12720
12900
12933
12953
12999
13077
13160
13322
13324
13390
13647
13650
13669
13817
13880
13931
14028
14049
14123
14213
14297
14321
14352
14383
14419
14461
14626
15009
15145
15435
15578
15654
15704
15834
15916
15970
16022
16087
16148
16471
16485
16504
16577
16672
16825
16903
17006
17007
17015
17047
17089
17321
17452
17517
17545
17613
17661
17711
17820
18012
18017
18025
18146
18377
18462
18647
18837
18991
19045
19134
19181
19231
19306
19684
19754
19838
19959
20323
20431
20432
20499
20517
20600
20651
20725
20837
20884
20906
20911
20983
20998
21004
21076
21188
21358
21529
21558
21569
21917
22071
22566
22586
22620
22636
22644
22684
22706
22833
22867
22981
23057
23102
23151
23257
23411
23431
23546
23618
23680
23683
23696
23715
23974
23982
24011
24035
24128
24334
24359
24496
24510
24658
24759
24969
25142
25263
25348
25458
25504
25535
25710
25719
25746
25844
25927
25955
25983
26010
26119
26185
26188
26198
26207
26216
26364
26657
26728
26807
27043
27114
27126
27237
27408
27418
27540
27721
27796
27800
27818
27851
27852
27926
28078
28167
28200
28418
28594
28638
28642
28688
28751
28858
28977
28982
29172
29221
29490
29617
29646
29703
29823
29907
29957
30077
30314
30457
30508
31026
31259
31277
31293
31444
31523
31560
31665
31778
31809
31951
31994
32037
32118
32142
32219
32251
32294
32352
32453
32497
32574
32657
32701
32749
32882
32887
33051
33304
33315
33351
33396
33406
33430
33570
33660
34102
34247
34306
34320
34338
34571
34667
34694
34807
34977
35031
35075
35105
35141
35252
35264
35302
35311
35480
35669
35671
35891
35914
36036
36054
36135
36184
36250
36468
36488
36545
36546
36839
36884
37078
37228
37254
37322
37359
37373
37400
37414
37460
37608
37651
37815
37966
38018
38024
38146
38418
38443
38612
38625
38683
38956
38957
39001
39121
39133
39277
39292
39357
39798
40126
40209
40329
40668
40812
41067
41336
41569
41673
41695
41698
41733
41823
41831
41875
42182
42640
42745
42816
43014
43035
43079
43086
43302
43331
43388
43826
43847
43902
44055
44070
44101
44175
44247
44362
44401
44525
44613
44694
44839
00374
00480
01388
01422
01482
01913
02628
02666
02740
02894
03389
03694
03883
03932
04577
04693
04764
04853
05176
05693
06114
06175
06296
06445
06612
06903
07217
07565
07625
07786
07921
08312
08375
08624
08755
08848
09021
09215
09561
09697
10261
10348
10927
11030
11282
11737
11931
12079
12281
12387
13297
13522
14183
14872
15122
15702
15741
16159
17516
17667
17887
18029
18153
18259
18508
19259
19696
20558
20671
20971
20975
21526
21921
22438
22508
22557
22594
22623
22643
23665
23788
23795
23813
24112
24311
24848
25148
25373
25384
25503
25670
26540
27076
27493
27810
28129
28164
28557
28793
29030
29143
29434
29704
29820
30111
30214
30381
30702
30754
30800
31454
32488
32931
33270
33435
33763
33901
33992
34324
34596
34889
35539
35697
36340
36399
36566
36925
37050
37234
37618
37625
37717
37855
38207
38407
38413
38517
38561
38824
38939
39373
39522
39598
39941
40199
40328
40442
41799
41876
42084
42129
42130
42314
42838
42982
43402
43448
43555
43834
44413
44848
00023
00202
00269
00326
00355
00483
00485
00536
00818
00869
00893
00961
01066
01096
01330
01381
01563
01626
01800
01881
01944
02064
02156
02321
02542
02671
02733
02775
02784
02930
02933
03137
03163
03361
03394
03753
03814
03835
03951
03959
03972
04249
04267
04337
04489
04562
04608
04650
04903
04956
05023
05104
05150
05189
05226
05263
05296
05417
05527
05701
05737
05765
05962
06363
06454
06514
06536
06544
06763
06828
06873
06892
06894
06940
06948
07066
07317
07350
07596
07638
07663
07718
07799
07963
08037
08057
08341
08428
08612
08668
08690
08770
08772
08880
08891
08919
08993
09020
09049
09100
09214
09286
09302
09339
09392
09411
09426
09435
09446
09472
09598
09652
09696
09721
09774
09789
09894
09953
09955
10047
10068
10099
10107
10200
10227
10245
10271
10280
10315
10354
10363
10501
10507
10526
10611
10616
10649
10670
10689
10766
10839
10915
11176
11305
11482
11569
11609
11687
11774
11948
12024
12065
12105
12250
12417
12430
12439
12719
12946
13097
13245
13369
13406
13536
13572
13652
13660
13691
13750
13822
13832
13910
13943
13962
14058
14159
14231
14241
14255
14320
14480
14490
14531
14559
14607
14704
14729
14734
14807
14844
14913
15188
15341
15413
15422
15693
15696
15730
15767
15772
15825
16181
16201
16440
16526
16580
16758
16766
17131
17252
17270
17344
17382
17396
17558
17584
17620
17792
17890
18365
18385
18400
18404
18485
18601
18632
18671
18746
18773
18948
19077
19106
19107
19195
19233
19254
19257
19460
19773
19930
20062
20359
20453
20582
20624
21128
21169
21196
21204
21335
21483
21541
21564
21623
21676
21679
21822
21847
22001
22281
22401
22449
22626
22628
22677
22766
22807
22906
23159
23321
23337
23399
23401
23413
23499
23587
23640
23776
23884
24135
24206
24212
24284
24351
24369
24394
24459
24483
24545
24561
24586
24598
24631
24699
24706
24723
24732
24871
24904
24944
24958
24996
25329
25359
25422
25468
25472
25545
25668
25936
25988
26063
26123
26156
26161
26503
26692
26751
26791
26823
27044
27092
27109
27143
27159
27192
27692
27747
27761
28079
28117
28145
28188
28290
28360
28416
28510
28582
28742
28829
28866
28886
28942
28978
29042
29070
29203
29232
29242
29301
29319
29436
29538
29543
29563
29645
29836
29905
29910
30053
30493
30553
30576
30611
30628
30667
30706
30763
30928
31019
31080
31082
31098
31244
31364
31414
31426
31464
31469
31475
31486
31619
31626
31827
31863
31866
31958
32312
32351
32484
32521
32546
32557
32655
32712
32852
32858
32932
32947
32969
32978
32989
33008
33166
33207
33208
33214
33263
33371
33390
33553
33719
33848
33881
33973
34171
34211
34297
34298
34342
34347
34446
34541
34562
34635
34752
34774
34788
34793
34835
35116
35260
35328
35354
35372
35404
35405
35549
35610
35613
35641
35648
35744
35878
35977
36121
36143
36161
36178
36211
36284
36381
36490
36648
37003
37140
37197
37244
37245
37286
37465
37479
37487
37550
37670
37820
37898
37931
38086
38193
38273
38315
38515
38784
38865
38869
38877
38887
38896
38918
39115
39128
39328
39371
39467
39474
39560
39583
39602
39687
39745
39811
39907
39940
40048
40147
40251
40345
40385
40911
41023
41143
41304
41373
41616
41715
41728
41751
41753
41803
41899
42008
42058
42261
42337
42374
42406
42713
42922
42986
43007
43073
43146
43203
43308
43390
43683
43909
43979
44014
44108
44147
44155
44222
44270
44571
44607
44722
44739
44764
45189
00073
00291
00443
00500
00544
00890
01177
01804
02610
02707
02830
02953
03069
03370
03549
03563
03734
04045
04620
04721
05118
05233
05422
05568
05799
05963
06250
06447
06581
06650
07661
08232
08282
08734
08740
08787
09057
09061
09993
10001
10005
10188
10256
10427
10789
10837
10852
11481
11670
11729
12030
12693
13237
13288
13349
13377
13601
14193
14803
14919
15401
15847
15997
16137
16557
16616
16648
16928
16945
17208
17300
17332
17524
18273
18885
19026
19070
19541
19605
19784
20021
20164
20370
20715
20987
21216
21546
21662
21830
21976
22334
22426
22542
22599
22716
22844
22944
22969
23246
23608
23659
23753
23854
24104
24144
24452
24794
24934
24959
25170
25399
25512
26075
26109
26217
26272
27138
27726
27729
27863
28546
29225
29250
29431
29511
29536
29555
29689
29711
29959
30005
30122
30184
30295
30421
31006
31447
31513
31567
31640
31799
32111
32176
32216
32335
32363
32498
32915
33014
33241
33642
33649
33717
33804
34190
34391
35417
35665
36259
36535
36625
36691
36759
36963
36984
37019
37267
37397
37438
37521
38083
38263
38371
38501
38562
38775
38873
39102
39316
39498
39643
39946
40374
40777
41022
41849
42322
43038
43083
43454
43458
43580
43785
44346
44520
44579
44671
01135
01552
02418
02935
05084
05302
05407
05475
05849
06321
06332
06348
06854
07604
07830
07941
08592
08631
09925
10482
11102
11167
12204
12710
13542
13732
14260
14519
14784
14909
15140
15388
15803
16130
16337
16371
17072
17797
18026
18342
19291
20009
20014
20303
20343
20963
21385
21939
21951
22096
23092
23223
23861
24105
24367
25377
25518
25790
25951
26003
26009
26088
26544
27312
27762
27794
27982
28692
28754
29453
29805
31174
31279
31794
31812
32395
32673
33379
33652
33754
34053
34340
34425
34576
35166
36359
36847
37591
37779
38581
38666
38806
39003
39219
39384
40169
40592
41151
42598
43058
44043
44696
44809
44857
45185
00012
00319
00404
00479
00777
00920
01038
01142
01397
01819
02084
02147
02226
02609
02866
03023
03152
03166
03237
03251
03589
03713
04120
04595
04720
04796
04842
04863
04898
04900
05017
05327
05464
05513
05592
05682
05744
05864
05989
06104
06149
06229
06649
06888
07190
07208
07567
07782
08158
08651
08691
08953
09082
09237
09277
09295
09361
09514
10149
10258
10349
10455
10505
10518
10633
10677
10953
10967
11045
11098
11100
11149
11157
11245
11346
11377
12093
12197
12783
13053
13142
13272
13290
13463
13608
13628
13959
14600
14767
15014
15259
15497
15812
15843
15954
16057
16298
16304
16387
16388
16749
16789
17948
18270
18685
18863
19222
19263
19378
19518
19651
19874
20519
20690
20778
20942
21195
21237
21260
21318
21653
21704
21783
21838
22065
22245
22275
22572
22829
23065
23349
23458
23571
23740
23743
23749
23877
23899
23934
24079
24097
24451
24453
24497
24589
24731
24923
24991
25580
25709
25946
25959
26058
26347
26530
26885
26924
27070
27116
27124
27384
28035
28184
28209
28464
28625
28712
28898
29387
29405
29609
29623
29658
29713
29811
30019
30166
30307
30733
30755
30793
30799
30963
31066
31234
31308
31451
31456
31636
31673
31691
31808
31932
31965
32180
32186
32253
32428
32578
32684
32690
32821
33001
33179
33218
33393
33537
33703
33902
34175
34618
35176
35189
35285
35454
35496
35503
35625
36145
36191
36215
36582
36609
36854
37222
37225
37423
37506
38132
38336
38392
38689
39196
39206
39372
39411
39551
39981
40213
40300
40369
40412
40447
41059
41153
41189
41445
41501
41691
41707
41757
41856
41870
41916
41944
42274
42339
42572
42602
42681
42776
42853
43870
44129
44351
44364
44738
44743
45150
00040
00043
00232
00311
00312
00457
00477
00962
01164
01271
01295
01301
01340
01513
01558
01661
01885
01923
01937
01997
02094
02193
02279
02410
02430
02472
02621
02976
03029
03035
03055
03062
03112
03145
03238
03269
03330
03360
03385
03409
03531
03593
03697
03862
04018
04057
04123
04275
04418
04679
04885
04912
05049
05266
05668
05684
05846
05947
06154
06156
06248
06326
06387
06407
06416
06557
06591
06751
06911
06993
07031
07042
07049
07067
07450
07476
07762
07901
07947
08285
08460
08647
08786
08833
08912
09127
09454
09614
09617
09903
09949
10326
10632
10651
10781
10871
10887
11130
11258
11540
11589
11643
11646
11650
11831
11893
11918
11990
12037
12152
12231
12367
12422
12462
12502
12821
12862
12903
12929
12974
12976
13010
13067
13256
13357
13426
13563
13983
13992
14102
14160
14184
14356
14420
14510
14813
14888
14951
15095
15112
15156
15525
15530
15598
15885
16162
16294
16316
16334
16367
16498
16511
16653
16871
16936
16952
17027
17052
17118
17513
17590
17685
17898
18075
18077
18118
18228
18295
18490
18557
18692
18786
18921
19024
19138
19262
19307
19437
19478
19479
19523
19576
19619
19659
19687
19703
19807
19817
19832
19899
20117
20141
20283
20642
21120
21151
21321
21438
21538
21595
21618
21638
21648
21797
21959
22051
22127
22165
22267
22271
22337
22580
22770
22776
22805
22882
23030
23165
23192
23204
23375
23468
23536
23705
23821
23847
23880
24316
24412
24533
24622
24667
24714
24870
24937
24941
24960
25200
25259
25308
25609
25769
25797
25808
25814
25890
26045
26082
26118
26120
26181
26440
26472
26547
26597
26632
26958
27262
27484
27766
27860
27928
27990
28034
28281
28366
28407
28463
28628
28805
28868
28872
28885
29262
29449
29619
29868
29874
29903
29982
30083
30097
30459
30518
30671
30981
31143
31171
31233
31240
31373
31635
31853
31890
32011
32038
32052
32134
32295
32449
32544
32640
32693
32754
32956
33225
33280
33599
33800
33806
33855
33883
33964
33969
34009
34154
34227
34231
34432
34548
34784
34843
34959
34985
34997
35013
35095
35101
35228
35320
35379
35431
35537
35713
35944
35981
36239
36557
36568
36894
37095
37150
37242
37265
37269
37340
37707
37746
37893
37935
38016
38060
38266
38324
38542
38882
38916
38935
39008
39021
39255
39429
39569
39584
39753
39905
39913
39995
40061
40191
40265
40610
40737
40765
40789
41016
41030
41040
41160
41567
41579
41623
41671
41858
41885
42371
42395
42432
42433
42508
42772
43024
43279
43339
43341
43542
43567
43950
44011
44048
44064
44357
44418
44465
44576
44684
44780
44808
45019
